# Supplementary material for: synNotch-programmed iPSC-derived NK cells usurp TIGIT and CD73 activities for glioblastoma therapy
Source: Nat Commun. 2024 Mar 1;15:1909. doi: 10.1038/s41467-024-46343-3 (PMC10907695; doi:10.1038/s41467-024-46343-3)
Supplement: Supplementary file 5 — Supplementary Data 1 [file 41467_2024_46343_MOESM5_ESM.xlsx]

## Sheet: Sheet1
Table S1. List of upregulated DE genes between CD155high/CD73high and CD155low/CD73low GBM patients
Gene_ID	logFC	logCPM	PValue	FDR	SYMBOL
ENSG00000154997	5.92992	4.87276	3.34e-149	5.802e-145	2024-09-14
ENSG00000232558	5.83696	-0.602552	8.2e-98	2.0353e-94	KCND3-IT1
ENSG00000127529	5.69801	-2.37939	5.3e-62	3.6829e-59	OR7C2
ENSG00000083782	5.44592	1.21868	4.44e-117	2.571e-113	EPYC
ENSG00000234854	5.25473	-0.739052	1.3e-90	2.2557e-87	LINC00676
ENSG00000163646	4.84111	-0.428997	3.45e-85	5.4456e-82	CLRN1
ENSG00000231427	4.78598	4.33484	1.1e-108	4.787e-105	LINC01445
ENSG00000137745	4.62605	3.67131	4.94e-103	1.715e-99	MMP13
ENSG00000164509	4.5102	1.49568	6.75e-93	1.3021e-89	IL31RA
ENSG00000122133	4.47977	-0.227429	2.74e-80	3.6579e-77	PAEP
ENSG00000111537	4.33049	-0.786042	1.75e-68	1.4506e-65	IFNG
ENSG00000205293	4.15374	0.636216	4.88e-78	5.6544e-75	LINC01602
ENSG00000172156	4.12375	-1.34705	1.16e-59	7.173e-57	CCL11
ENSG00000125255	3.66635	-2.41665	1.38e-40	3.4749e-38	SLC10A2
ENSG00000105664	3.52344	1.20893	9.23e-64	6.6771e-61	COMP
ENSG00000214285	3.35786	-1.68418	4.1e-44	1.3185e-41	NPS
ENSG00000069812	3.08731	0.757457	4.5e-50	1.8618e-47	HES2
ENSG00000184012	3.05169	1.89093	3.07e-52	1.4412e-49	TMPRSS2
ENSG00000198768	3.03018	2.72077	1.81e-51	7.8782e-49	APCDD1L
ENSG00000198535	2.94706	1.30237	8.21e-49	3.1677e-46	C2CD4A
ENSG00000116721	2.88099	-3.64753	4.13e-13	1.3096e-11	PRAMEF1
ENSG00000183876	2.87543	4.04978	1.03e-47	3.7317e-45	ARSI
ENSG00000131686	2.83984	-1.36575	9.4e-37	1.9423e-34	CA6
ENSG00000187583	2.79487	0.109045	2.08e-41	5.4677e-39	PLEKHN1
ENSG00000154007	2.7278	-3.61603	2.19e-13	7.2354e-12	ASB17
ENSG00000175646	2.71574	-3.66283	1.06e-12	3.1605e-11	PRM1
ENSG00000236172	2.67621	-1.83065	2.78e-29	3.7139e-27	MIR7515HG
ENSG00000126545	2.60392	-2.59264	4.17e-21	3.1078e-19	CSN1S1
ENSG00000138675	2.58301	-0.307122	1.33e-35	2.6029e-33	FGF5
ENSG00000169224	2.57506	-0.621633	1.57e-33	2.7615e-31	GCSAML
ENSG00000118526	2.39897	-3.26744	1.15e-14	4.3495e-13	TCF21
ENSG00000138435	2.3834	4.65369	1.79e-34	3.3382e-32	CHRNA1
ENSG00000278811	2.34278	0.491279	1.28e-31	2.062e-29	LINC00624
ENSG00000184454	2.33475	2.72595	3.27e-33	5.6715e-31	NCMAP
ENSG00000162877	2.32903	0.0266158	1.1e-30	1.6642e-28	PM20D1
ENSG00000134389	2.24803	-2.63341	5.48e-19	3.3401e-17	CFHR5
ENSG00000170419	2.24596	4.78496	3.59e-31	5.5742e-29	VSTM2A
ENSG00000161634	2.19956	-3.60237	1.87e-09	3.6413e-08	DCD
ENSG00000123500	2.19008	0.905943	1.15e-28	1.4796e-26	COL10A1
ENSG00000235884	2.18875	1.28693	3.77e-29	4.9995e-27	LINC00941
ENSG00000144644	2.17043	-1.60981	2.88e-23	2.5922e-21	GADL1
ENSG00000196353	2.15476	5.05006	5.3e-29	6.9268e-27	CPNE4
ENSG00000179300	2.14518	-2.46932	3.17e-17	1.5855e-15	ZCCHC5
ENSG00000124882	2.09262	1.68744	1.48e-26	1.6883e-24	EREG
ENSG00000135407	2.09081	6.56256	1.54e-27	1.8874e-25	AVIL
ENSG00000185640	2.06724	-2.82266	5.63e-14	1.9829e-12	KRT79
ENSG00000163017	2.05829	4.44136	1.04e-26	1.2131e-24	ACTG2
ENSG00000133110	2.04452	8.39893	1.74e-26	1.9469e-24	POSTN
ENSG00000134545	2.01782	-0.115205	4.75e-23	4.1646e-21	KLRC1
ENSG00000162975	2.00741	6.44778	1.23e-25	1.2866e-23	KCNF1
ENSG00000139767	1.99072	4.20849	3.36e-25	3.4288e-23	SRRM4
ENSG00000135925	1.99054	0.968381	1.76e-24	1.7268e-22	WNT10A
ENSG00000224223	1.97649	-0.504143	8.5e-23	7.3466e-21	VSTM2A-OT1
ENSG00000140009	1.95824	1.74287	3.76e-24	3.5698e-22	ESR2
ENSG00000117971	1.95731	-0.615057	6.56e-22	5.2993e-20	CHRNB4
ENSG00000272274	1.95118	-0.930728	3.44e-21	2.6006e-19	LINC00551
ENSG00000158485	1.94649	-3.12496	6.26e-12	1.7037e-10	CD1B
ENSG00000013810	1.94436	7.1292	3.06e-24	2.935e-22	TACC3
ENSG00000188916	1.89722	4.34598	3.67e-23	3.2322e-21	FAM196A
ENSG00000173080	1.89353	-1.98398	3.93e-17	1.9211e-15	RXFP4
ENSG00000196711	1.88006	-3.40278	2.94e-09	5.5705e-08	FAM150A
ENSG00000233338	1.87896	-2.8476	4.4e-13	1.3956e-11	TLR8-AS1
ENSG00000120498	1.87639	-1.61987	1.92e-17	9.8687e-16	TEX11
ENSG00000181903	1.87449	-3.95362	2e-05	0.000191	OR4C6
ENSG00000105509	1.87298	0.410171	1.96e-21	1.5114e-19	HAS1
ENSG00000170608	1.85249	-0.516909	5.97e-20	3.9736e-18	FOXA3
ENSG00000128342	1.84798	5.34167	3.88e-22	3.2232e-20	LIF
ENSG00000134762	1.84241	-2.00952	5.9e-15	2.3069e-13	DSC3
ENSG00000129354	1.834	-1.82316	1.44e-16	6.6951e-15	AP1M2
ENSG00000260720	1.83062	-3.98233	2.67e-05	0.00024853	LINC01243
ENSG00000234787	1.83011	-2.98084	1.16e-11	3.0097e-10	LINC00458
ENSG00000182732	1.80384	5.19573	3.2e-21	2.4268e-19	RGS6
ENSG00000007314	1.79233	0.322554	2.68e-20	1.8454e-18	SCN4A
ENSG00000125879	1.79069	-0.411909	3.11e-19	1.9383e-17	OTOR
ENSG00000229544	1.78842	-0.634615	3.76e-17	1.8541e-15	NKX1-2
ENSG00000143196	1.77937	1.43091	3.01e-20	2.0342e-18	DPT
ENSG00000243130	1.77838	-2.8654	4.69e-12	1.2982e-10	PSG11
ENSG00000180347	1.74858	0.514888	1.39e-19	9.0683e-18	CCDC129
ENSG00000224382	1.72479	-3.75332	4.53e-06	4.9876e-05	LINC00703
ENSG00000005884	1.71847	7.46547	1.62e-19	1.0377e-17	ITGA3
ENSG00000082293	1.71507	-0.112106	4.96e-18	2.7421e-16	COL19A1
ENSG00000253873	1.68569	2.31374	1.09e-18	6.4433e-17	PCDHGA11
ENSG00000068078	1.66611	7.71602	1.73e-18	1.0152e-16	FGFR3
ENSG00000181541	1.66578	0.890431	5.12e-18	2.8142e-16	MAB21L2
ENSG00000135074	1.66568	5.68997	1.82e-18	1.0549e-16	ADAM19
ENSG00000197977	1.66375	7.02768	1.94e-18	1.1205e-16	ELOVL2
ENSG00000104783	1.63797	3.0226	8.72e-18	4.6872e-16	KCNN4
ENSG00000229205	1.63176	-3.09524	8.08e-09	1.4408e-07	LINC00200
ENSG00000278530	1.62107	-3.10826	9.91e-09	1.7448e-07	CHMP1B2P
ENSG00000205420	1.5959	-2.74535	1.66e-10	3.7586e-09	KRT6A
ENSG00000095752	1.59541	1.71785	1.05e-16	4.9269e-15	IL11
ENSG00000061337	1.5893	6.40428	5.15e-17	2.4855e-15	LZTS1
ENSG00000162897	1.57914	-1.38521	2.53e-13	8.2642e-12	FCAMR
ENSG00000238266	1.57588	0.373561	4.74e-16	2.0621e-14	LINC00707
ENSG00000198838	1.5753	4.84734	9.65e-17	4.5525e-15	RYR3
ENSG00000124196	1.56748	-3.6509	4.11e-06	4.5591e-05	GTSF1L
ENSG00000184995	1.56589	-2.68301	1.87e-10	4.2283e-09	IFNE
ENSG00000168743	1.56519	6.27735	1.44e-16	6.6951e-15	NPNT
ENSG00000164651	1.56016	2.3569	2.48e-16	1.1295e-14	SP8
ENSG00000129038	1.55335	4.89209	2.55e-16	1.1592e-14	LOXL1
ENSG00000101188	1.54896	1.43886	9.22e-16	3.9064e-14	NTSR1
ENSG00000132164	1.54296	6.13399	3.71e-16	1.6465e-14	SLC6A11
ENSG00000170439	1.54229	7.65977	3.73e-16	1.654e-14	METTL7B
ENSG00000148848	1.53224	5.71786	6e-16	2.5929e-14	ADAM12
ENSG00000256671	1.53196	-3.96403	0.00062188	0.00416165	LIMS4
ENSG00000262406	1.52606	1.91973	1.52e-15	6.2282e-14	MMP12
ENSG00000224184	1.52372	0.307012	4.71e-15	1.8551e-13	MIR3681HG
ENSG00000171873	1.51784	2.59734	1.41e-15	5.8212e-14	ADRA1D
ENSG00000142627	1.515	4.75667	1.26e-15	5.2512e-14	EPHA2
ENSG00000171951	1.50601	8.12547	1.69e-15	6.8792e-14	SCG2
ENSG00000083067	1.50243	3.57519	2.22e-15	8.9269e-14	TRPM3
ENSG00000148677	1.49822	-0.149732	5.46e-14	1.9259e-12	ANKRD1
ENSG00000171017	1.49693	-1.90733	6.86e-12	1.8548e-10	LRRC8E
ENSG00000136099	1.49002	3.86904	3.62e-15	1.4347e-13	PCDH8
ENSG00000224902	1.48941	-4.00669	0.00040087	0.00281845	GAGE12H
ENSG00000188910	1.4724	-0.906041	2.63e-13	8.5727e-12	GJB3
ENSG00000125430	1.47098	4.32478	7.7e-15	2.973e-13	HS3ST3B1
ENSG00000157654	1.46925	-1.13444	6.79e-13	2.0863e-11	PALM2-AKAP2
ENSG00000172927	1.46618	-1.28618	3.28e-12	9.2223e-11	MYEOV
ENSG00000151577	1.4641	-2.60582	1.67e-09	3.2754e-08	DRD3
ENSG00000174791	1.45941	4.7684	1.19e-14	4.5003e-13	RIN1
ENSG00000170421	1.45502	1.29254	3.73e-14	1.3398e-12	KRT8
ENSG00000111057	1.45402	2.16117	2.28e-14	8.3851e-13	KRT18
ENSG00000127472	1.45225	5.53082	1.55e-14	5.7906e-13	PLA2G5
ENSG00000230390	1.44728	-3.70733	5.45e-05	0.0004718	LINC01048
ENSG00000142273	1.44303	-2.07537	8.45e-11	1.9858e-09	CBLC
ENSG00000075213	1.43967	4.49158	2.66e-14	9.7315e-13	SEMA3A
ENSG00000175592	1.43925	3.97976	2.9e-14	1.0529e-12	FOSL1
ENSG00000270816	1.43496	-3.53985	1.78e-05	0.00017144	LINC00221
ENSG00000198765	1.43079	-3.89079	0.0005174	0.00354164	SYCP1
ENSG00000164363	1.42042	-3.84193	0.00050022	0.00343216	SLC6A18
ENSG00000142700	1.41591	4.64235	6.75e-14	2.3555e-12	DMRTA2
ENSG00000145934	1.41521	3.71145	7.19e-14	2.4919e-12	TENM2
ENSG00000143786	1.40483	5.80122	1e-13	3.445e-12	CNIH3
ENSG00000150893	1.39686	5.49019	1.37e-13	4.6145e-12	FREM2
ENSG00000184292	1.39449	0.718861	5.45e-13	1.7112e-11	TACSTD2
ENSG00000106366	1.3929	8.63056	1.54e-13	5.1977e-12	SERPINE1
ENSG00000130176	1.38767	2.93785	2.4e-13	7.8533e-12	CNN1
ENSG00000147041	1.38161	2.37578	3.26e-13	1.0492e-11	SYTL5
ENSG00000184302	1.38116	2.22714	3.05e-13	9.8364e-12	SIX6
ENSG00000101638	1.37873	5.84534	2.73e-13	8.8487e-12	ST8SIA5
ENSG00000005001	1.37649	-2.81654	3.74e-08	6.0619e-07	PRSS22
ENSG00000167767	1.37489	0.491881	1.12e-12	3.3345e-11	KRT80
ENSG00000100344	1.36601	0.727257	1.14e-12	3.3908e-11	PNPLA3
ENSG00000113924	1.36578	0.726425	1.29e-12	3.7897e-11	HGD
ENSG00000131620	1.3604	2.40354	7.61e-13	2.3231e-11	ANO1
ENSG00000164741	1.35856	6.13293	5.84e-13	1.8217e-11	DLC1
ENSG00000188467	1.35136	-2.37401	3.75e-09	6.9902e-08	SLC24A5
ENSG00000212722	1.34564	-3.9965	0.00150002	0.00906071	KRTAP4-9
ENSG00000205076	1.34425	-3.31422	1.51e-05	0.00014748	LGALS7
ENSG00000162981	1.33707	6.23537	1.3e-12	3.8281e-11	FAM84A
ENSG00000176177	1.33588	-0.698771	2.16e-11	5.4188e-10	ENTHD1
ENSG00000074410	1.33524	7.26731	1.38e-12	4.0541e-11	CA12
ENSG00000179826	1.3337	-2.60331	3.66e-08	5.9473e-07	MRGPRX3
ENSG00000261934	1.32731	4.45316	1.99e-12	5.7575e-11	PCDHGA9
ENSG00000102055	1.32186	-3.96646	0.00364988	0.0196539	PPP1R2P9
ENSG00000087510	1.32175	0.645872	9.11e-12	2.4046e-10	TFAP2C
ENSG00000104369	1.31853	2.62355	3.14e-12	8.8481e-11	JPH1
ENSG00000100739	1.31715	-1.26307	4.1e-10	8.7989e-09	BDKRB1
ENSG00000172551	1.31705	-2.59878	1.23e-07	1.8068e-06	MUCL1
ENSG00000276040	1.31492	-3.91586	0.00216678	0.0125011	SPATA31A7
ENSG00000164692	1.31267	9.71975	3.16e-12	8.8942e-11	COL1A2
ENSG00000101115	1.31159	0.723082	7.51e-12	2.0184e-10	SALL4
ENSG00000231163	1.30806	-3.63763	0.00011533	0.00092591	CSMD2-AS1
ENSG00000164362	1.30778	1.03626	7.59e-12	2.0352e-10	TERT
ENSG00000124302	1.30615	4.25495	4.39e-12	1.2235e-10	CHST8
ENSG00000148702	1.30608	0.605708	9.14e-12	2.408e-10	HABP2
ENSG00000129167	1.2988	1.50876	8.48e-12	2.2592e-10	TPH1
ENSG00000183840	1.29723	1.27771	1.34e-11	3.4541e-10	GPR39
ENSG00000092345	1.29671	-2.59319	2.39e-08	3.9567e-07	DAZL
ENSG00000156140	1.29182	3.8609	7.57e-12	2.0313e-10	ADAMTS3
ENSG00000177294	1.29031	0.952233	1.59e-11	4.0416e-10	FBXO39
ENSG00000275226	1.28952	-3.89994	0.00206117	0.0119995	LINC00547
ENSG00000186891	1.28343	0.763899	2.89e-11	7.1284e-10	TNFRSF18
ENSG00000054803	1.27516	2.57168	1.53e-11	3.897e-10	CBLN4
ENSG00000073792	1.27247	4.75709	1.43e-11	3.6721e-10	IGF2BP2
ENSG00000187678	1.27076	7.14445	1.45e-11	3.7263e-10	SPRY4
ENSG00000164265	1.2707	-1.58435	4.85e-09	8.9649e-08	SCGB3A2
ENSG00000155918	1.26949	-2.67691	8.23e-08	1.2556e-06	RAET1L
ENSG00000108759	1.26342	-2.66104	2.89e-08	4.7393e-07	KRT32
ENSG00000120075	1.26339	1.12609	3.18e-11	7.7905e-10	HOXB5
ENSG00000133488	1.26181	-1.9636	2e-08	3.3555e-07	SEC14L4
ENSG00000258083	1.25845	-3.67607	0.00045939	0.00317969	OR9A4
ENSG00000106511	1.25277	5.51054	2.79e-11	6.913e-10	MEOX2
ENSG00000153246	1.25228	2.72809	3.55e-11	8.6749e-10	PLA2R1
ENSG00000198889	1.24788	-3.58096	0.00011577	0.00092775	DCAF12L1
ENSG00000165061	1.24556	1.77944	4.78e-11	1.1538e-09	ZMAT4
ENSG00000134668	1.24235	7.25154	3.97e-11	9.6514e-10	SPOCD1
ENSG00000133135	1.24079	2.01678	6.05e-11	1.4462e-09	RNF128
ENSG00000159224	1.23764	-3.82428	0.00146972	0.00889932	GIP
ENSG00000257594	1.23705	-1.2184	1.2e-09	2.4163e-08	GALNT4
ENSG00000176697	1.23095	2.27393	7.33e-11	1.731e-09	BDNF
ENSG00000162458	1.23023	5.62297	6.25e-11	1.4878e-09	FBLIM1
ENSG00000274286	1.22663	1.22703	1.25e-10	2.8738e-09	ADRA2B
ENSG00000188766	1.22505	4.88537	7.58e-11	1.789e-09	SPRED3
ENSG00000126785	1.21802	5.99608	9.39e-11	2.1982e-09	RHOJ
ENSG00000006659	1.21741	-3.8137	0.00193647	0.0113726	LGALS14
ENSG00000058085	1.21673	1.13676	1.94e-10	4.3658e-09	LAMC2
ENSG00000047662	1.21265	2.68348	1.35e-10	3.0853e-09	FAM184B
ENSG00000185610	1.21131	4.14776	1.24e-10	2.8621e-09	DBX2
ENSG00000153923	1.20764	-2.82686	9.25e-07	1.1636e-05	CLCA3P
ENSG00000123146	1.20514	6.40356	1.45e-10	3.3092e-09	ADGRE5
ENSG00000131016	1.20198	7.70015	1.6e-10	3.6302e-09	AKAP12
ENSG00000142156	1.1995	9.59371	1.73e-10	3.9138e-09	COL6A1
ENSG00000125931	1.19716	5.30624	1.92e-10	4.341e-09	CITED1
ENSG00000196083	1.19616	6.89593	1.96e-10	4.4036e-09	IL1RAP
ENSG00000157111	1.19515	-0.790924	3.23e-09	6.0916e-08	TMEM171
ENSG00000164056	1.19503	6.15253	2.05e-10	4.5662e-09	SPRY1
ENSG00000103888	1.188	4.78855	2.68e-10	5.8801e-09	CEMIP
ENSG00000213892	1.18252	-3.20716	3.5e-05	0.0003184	CEACAM16
ENSG00000259572	1.18159	-3.87468	0.0019237	0.0113091	LINC01491
ENSG00000150938	1.17802	6.23111	3.63e-10	7.8419e-09	CRIM1
ENSG00000144810	1.17666	5.90255	3.81e-10	8.2181e-09	COL8A1
ENSG00000134363	1.1751	3.61524	4.45e-10	9.4954e-09	FST
ENSG00000258512	1.17016	-1.96289	1.63e-07	2.3559e-06	LINC00239
ENSG00000135480	1.16532	1.40999	9.34e-10	1.9101e-08	KRT7
ENSG00000169436	1.16477	5.34306	5.73e-10	1.2078e-08	COL22A1
ENSG00000103740	1.16192	5.41536	6.23e-10	1.3029e-08	ACSBG1
ENSG00000144136	1.15689	6.89938	7.27e-10	1.5035e-08	SLC20A1
ENSG00000188909	1.15671	-3.87503	0.00605915	0.0303587	BSX
ENSG00000157613	1.15567	4.69677	7.81e-10	1.6068e-08	CREB3L1
ENSG00000203756	1.15462	-2.95342	7.97e-06	8.2792e-05	TMEM244
ENSG00000179242	1.15453	6.06335	7.88e-10	1.6198e-08	CDH4
ENSG00000174343	1.1541	4.05897	8.79e-10	1.8007e-08	CHRNA9
ENSG00000214491	1.15299	2.38135	1.06e-09	2.1515e-08	SEC14L6
ENSG00000123561	1.15197	-3.90259	0.00689179	0.0336661	SERPINA7
ENSG00000225684	1.14862	0.767428	1.7e-09	3.324e-08	FAM225B
ENSG00000179676	1.14855	-3.6362	0.00101449	0.00641269	LINC00305
ENSG00000203867	1.14799	1.37758	1.55e-09	3.0477e-08	RBM20
ENSG00000113263	1.14761	1.72794	1.45e-09	2.8876e-08	ITK
ENSG00000069011	1.14588	3.52724	1.13e-09	2.2921e-08	PITX1
ENSG00000197635	1.1392	4.1657	1.41e-09	2.8227e-08	DPP4
ENSG00000170962	1.139	4.48777	1.4e-09	2.8057e-08	PDGFD
ENSG00000159216	1.13646	6.02214	1.43e-09	2.8586e-08	RUNX1
ENSG00000096433	1.13523	4.12016	1.57e-09	3.0842e-08	ITPR3
ENSG00000189120	1.13475	2.15487	2.18e-09	4.2016e-08	SP6
ENSG00000205683	1.1319	4.98467	1.68e-09	3.2967e-08	DPF3
ENSG00000054179	1.13071	5.01701	1.73e-09	3.3784e-08	ENTPD2
ENSG00000185899	1.13049	-3.86019	0.00531041	0.0271001	TAS2R60
ENSG00000171864	1.12935	-0.0183738	9.97e-09	1.752e-07	PRND
ENSG00000178776	1.12533	0.138478	1.63e-08	2.7623e-07	C5orf46
ENSG00000188886	1.12269	-2.76704	2.35e-06	2.7429e-05	ASTL
ENSG00000175445	1.12187	7.91976	2.26e-09	4.338e-08	LPL
ENSG00000184307	1.1208	4.06381	2.44e-09	4.6813e-08	ZDHHC23
ENSG00000139044	1.11473	2.28786	3.52e-09	6.5973e-08	B4GALNT3
ENSG00000264175	1.11444	-3.54259	0.00068093	0.00451167	MIR3189
ENSG00000206075	1.11045	-3.57723	0.0008498	0.00549644	SERPINB5
ENSG00000131435	1.10785	6.37924	3.55e-09	6.6508e-08	PDLIM4
ENSG00000075643	1.10533	2.03666	5.33e-09	9.7373e-08	MOCOS
ENSG00000099937	1.10166	-1.10722	8.3e-08	1.2648e-06	SERPIND1
ENSG00000164434	1.10138	8.95848	4.31e-09	8.0048e-08	FABP7
ENSG00000171094	1.09954	3.40013	5.02e-09	9.2379e-08	ALK
ENSG00000134215	1.09745	4.77536	5.06e-09	9.3015e-08	VAV3
ENSG00000146950	1.09664	5.41917	5.12e-09	9.3947e-08	SHROOM2
ENSG00000099139	1.09648	4.59409	5.29e-09	9.6882e-08	PCSK5
ENSG00000147119	1.09318	4.70634	5.87e-09	1.0647e-07	CHST7
ENSG00000154734	1.09289	5.86993	5.73e-09	1.0435e-07	ADAMTS1
ENSG00000240922	1.0901	-2.00772	7.99e-07	1.022e-05	LSAMP-AS1
ENSG00000130287	1.08929	9.30011	6.3e-09	1.1366e-07	NCAN
ENSG00000105989	1.08858	1.01908	1.37e-08	2.3641e-07	WNT2
ENSG00000079691	1.08645	4.86865	7.1e-09	1.2715e-07	CARMIL1
ENSG00000198099	1.08229	-2.37536	5.29e-06	5.7216e-05	ADH4
ENSG00000140873	1.07816	1.87415	1.17e-08	2.025e-07	ADAMTS18
ENSG00000183072	1.07493	3.34984	1.12e-08	1.9549e-07	NKX2-5
ENSG00000124225	1.07475	7.19622	9.97e-09	1.752e-07	PMEPA1
ENSG00000136110	1.0742	1.79868	1.33e-08	2.2904e-07	LECT1
ENSG00000060982	1.07309	7.36896	1.05e-08	1.8385e-07	BCAT1
ENSG00000204612	1.07296	-3.54698	0.00068093	0.00451167	FOXB2
ENSG00000196878	1.07291	3.73926	1.14e-08	1.9913e-07	LAMB3
ENSG00000184363	1.07069	-0.860615	1.34e-07	1.9631e-06	PKP3
ENSG00000119408	1.07055	7.51716	1.13e-08	1.9784e-07	NEK6
ENSG00000111859	1.06713	6.50994	1.27e-08	2.1907e-07	NEDD9
ENSG00000127418	1.06382	6.6238	1.4e-08	2.4008e-07	FGFRL1
ENSG00000182132	1.05485	6.47463	1.85e-08	3.1182e-07	KCNIP1
ENSG00000145040	1.05425	-0.0612036	8.32e-08	1.2652e-06	UCN2
ENSG00000177706	1.05283	8.24018	1.94e-08	3.2686e-07	FAM20C
ENSG00000145777	1.04814	0.987919	3.83e-08	6.2081e-07	TSLP
ENSG00000135119	1.04716	5.4261	2.35e-08	3.9003e-07	RNFT2
ENSG00000115884	1.042	5.253	2.77e-08	4.5511e-07	SDC1
ENSG00000153976	1.04126	1.7005	4.24e-08	6.8123e-07	HS3ST3A1
ENSG00000179431	1.03766	6.84166	3.09e-08	5.0426e-07	FJX1
ENSG00000170545	1.03463	2.80667	4.02e-08	6.5024e-07	SMAGP
ENSG00000150630	1.03448	1.59236	5.23e-08	8.2512e-07	VEGFC
ENSG00000158477	1.03418	-1.32556	5.02e-07	6.6521e-06	CD1A
ENSG00000198108	1.03354	2.89819	4.05e-08	6.5422e-07	CHSY3
ENSG00000106333	1.03154	6.84511	3.72e-08	6.0368e-07	PCOLCE
ENSG00000130164	1.02941	5.45504	4e-08	6.4813e-07	LDLR
ENSG00000130513	1.02533	4.35681	4.64e-08	7.393e-07	GDF15
ENSG00000163661	1.02413	5.90628	4.71e-08	7.4911e-07	PTX3
ENSG00000132688	1.01988	10.0752	5.19e-08	8.2055e-07	NES
ENSG00000215559	1.01867	-2.29847	2.61e-06	3.0194e-05	ANKRD20A11P
ENSG00000156886	1.01641	-0.214952	2.33e-07	3.279e-06	ITGAD
ENSG00000080493	1.01414	8.11938	6.16e-08	9.619e-07	SLC4A4
ENSG00000011028	1.01275	8.13444	6.42e-08	9.9953e-07	MRC2
ENSG00000196872	1.01209	4.52452	6.81e-08	1.0553e-06	KIAA1211L
ENSG00000095303	1.01186	6.16036	6.67e-08	1.0355e-06	PTGS1
ENSG00000171004	1.01185	4.1522	6.87e-08	1.0634e-06	HS6ST2
ENSG00000253731	1.01145	2.42387	7.98e-08	1.2234e-06	PCDHGA6
ENSG00000120332	1.01057	1.8467	9.1e-08	1.3699e-06	TNN
ENSG00000198576	1.01034	7.13321	6.91e-08	1.067e-06	ARC
ENSG00000109321	1.00783	2.20469	9.35e-08	1.4035e-06	AREG
ENSG00000078269	1.00654	5.04905	7.88e-08	1.2095e-06	SYNJ2
ENSG00000162804	1.0045	4.50406	8.54e-08	1.2935e-06	SNED1
ENSG00000102802	1.00232	2.50046	1.02e-07	1.5293e-06	MEDAG
