# Supplementary material for: synNotch-programmed iPSC-derived NK cells usurp TIGIT and CD73 activities for glioblastoma therapy
Source: Nat Commun. 2024 Mar 1;15:1909. doi: 10.1038/s41467-024-46343-3 (PMC10907695; doi:10.1038/s41467-024-46343-3)
Supplement: Supplementary file 6 — Supplementary Data 2 [file 41467_2024_46343_MOESM6_ESM.xlsx]

## Sheet: Sheet1
Table S2. List of downregulated DE genes CD155high/CD73high and CD155low/CD73low GBM patients
Gene_ID	logFC	logCPM	PValue	FDR	SYMBOL
ENSG00000124721	-6.146	2.59363	5.21e-140	4.5216e-136	DNAH8
ENSG00000147381	-5.89914	-2.05787	4.38e-71	4.22844e-68	MAGEA4
ENSG00000163440	-5.78698	-0.360007	3e-99	8.69657e-96	PDCL2
ENSG00000127928	-5.52543	-1.74422	4.63e-73	4.72627e-70	GNGT1
ENSG00000177938	-4.96569	-2.89938	6.05e-43	1.69507e-40	CAPZA3
ENSG00000186439	-4.81749	1.07446	2.26e-95	4.89922e-92	TRDN
ENSG00000110887	-4.41569	1.33301	2.38e-84	3.45131e-81	DAO
ENSG00000125813	-4.38194	0.496421	9.13e-80	1.13295e-76	PAX1
ENSG00000188817	-4.36638	-3.05511	1.7e-34	3.20496e-32	SNTN
ENSG00000231934	-4.35315	-2.72161	1.1e-39	2.6442e-37	LINC01598
ENSG00000046774	-4.31331	0.188686	1.35e-74	1.46901e-71	MAGEC2
ENSG00000225826	-4.11977	-1.43105	4.95e-57	2.68529e-54	LINC00626
ENSG00000168757	-4.09947	-3.41873	7.25e-26	7.72808e-24	TSPY2
ENSG00000092377	-4.0616	-2.45205	7.75e-41	2.00959e-38	TBL1Y
ENSG00000136352	-3.9995	0.264637	3e-69	2.60374e-66	NKX2-1
ENSG00000186847	-3.93218	-1.01623	6.4e-58	3.70482e-55	KRT14
ENSG00000170426	-3.87763	-0.602819	1e-60	6.45119e-58	SDR9C7
ENSG00000257057	-3.86361	-1.66744	1.66e-49	6.69137e-47	C11orf97
ENSG00000179813	-3.77251	-0.531741	5.3e-58	3.17104e-55	FAM216B
ENSG00000171234	-3.74761	-2.35024	6.86e-39	1.58784e-36	UGT2B7
ENSG00000171401	-3.74718	-1.44739	3.96e-52	1.80924e-49	KRT13
ENSG00000185559	-3.71222	4.62493	2.38e-69	2.17323e-66	DLK1
ENSG00000104044	-3.68825	0.0394019	4.85e-61	3.23662e-58	OCA2
ENSG00000186493	-3.68742	1.86233	2.54e-66	2.00794e-63	C5orf38
ENSG00000163209	-3.61882	-3.39784	3.5e-22	2.92068e-20	SPRR3
ENSG00000105205	-3.59175	-1.84638	2.24e-44	7.34526e-42	CLC
ENSG00000100181	-3.52772	3.76339	5.48e-64	4.13546e-61	TPTEP1
ENSG00000231806	-3.47226	-2.10571	1.07e-38	2.45127e-36	PCAT7
ENSG00000152611	-3.46062	0.723346	1.51e-57	8.46899e-55	CAPSL
ENSG00000205634	-3.44955	-2.80646	7.43e-30	1.05788e-27	LINC00898
ENSG00000280081	-3.44122	-2.13963	6.91e-37	1.44645e-34	MGC39584
ENSG00000125363	-3.43344	-2.40272	2.26e-34	4.18097e-32	AMELX
ENSG00000006059	-3.43096	-3.04017	8.71e-26	9.22807e-24	KRT33A
ENSG00000236078	-3.42685	0.598918	1.05e-55	5.37276e-53	LINC01447
ENSG00000008197	-3.36883	-3.02946	2.37e-25	2.44496e-23	TFAP2D
ENSG00000170561	-3.29376	1.3562	7.75e-55	3.84335e-52	IRX2
ENSG00000197123	-3.2724	-1.44244	8.54e-41	2.18014e-38	ZNF679
ENSG00000034239	-3.26307	2.13191	7.34e-56	3.86503e-53	EFCAB1
ENSG00000005102	-3.23983	-0.0817981	3.5e-49	1.38264e-46	MEOX1
ENSG00000162456	-3.23316	-0.886721	7.42e-44	2.30075e-41	KNCN
ENSG00000237396	-3.22983	-3.06249	1.57e-23	1.43321e-21	LINC01384
ENSG00000170498	-3.22275	1.33518	1.63e-53	7.86135e-51	KISS1
ENSG00000091181	-3.21878	-1.10312	1.35e-42	3.72225e-40	IL5RA
ENSG00000099715	-3.20123	-0.715057	2.63e-46	9.30339e-44	PCDH11Y
ENSG00000112164	-3.19854	-0.618266	5.62e-46	1.95184e-43	GLP1R
ENSG00000133636	-3.16475	-0.758132	4.56e-45	1.55133e-42	NTS
ENSG00000205628	-3.11064	-2.88701	1.22e-24	1.20888e-22	LINC01446
ENSG00000180383	-3.10629	-2.2674	1.71e-31	2.73107e-29	DEFB124
ENSG00000165409	-3.10408	2.77336	1.16e-51	5.14441e-49	TSHR
ENSG00000215612	-3.09645	2.2118	4.94e-51	2.09256e-48	HMX1
ENSG00000205835	-3.09626	-0.342259	6.4e-45	2.13581e-42	GMNC
ENSG00000139151	-3.07425	-3.01449	1e-23	9.27636e-22	PLCZ1
ENSG00000207805	-3.05075	-3.74851	8.31e-14	2.87549e-12	MIR483
ENSG00000164532	-3.04667	-2.89576	1.02e-23	9.36464e-22	TBX20
ENSG00000254709	-3.04357	1.18522	3.38e-48	1.2497e-45	IGLL5
ENSG00000226846	-3.04106	-3.44814	6.12e-15	2.38853e-13	LINC00348
ENSG00000162761	-3.02518	-2.7327	6.27e-25	6.36871e-23	LMX1A
ENSG00000108001	-3.01161	2.09271	8.76e-49	3.30627e-46	EBF3
ENSG00000123407	-2.9962	-1.69606	5.43e-34	9.92096e-32	HOXC12
ENSG00000241767	-2.97421	-1.5026	5.68e-36	1.14623e-33	LINC01324
ENSG00000183644	-2.91902	0.844444	7.57e-44	2.30676e-41	C11orf88
ENSG00000230062	-2.91669	-0.983413	1.03e-37	2.28242e-35	ANKRD66
ENSG00000132911	-2.91229	-0.444555	2.93e-40	7.27488e-38	NMUR2
ENSG00000072080	-2.88954	-3.08018	7.6e-21	5.50185e-19	SPP2
ENSG00000256713	-2.88529	-0.876366	1.77e-38	3.99323e-36	PGA5
ENSG00000185313	-2.88345	-2.56273	1.14e-25	1.20071e-23	SCN10A
ENSG00000181085	-2.84286	1.32936	5.34e-44	1.6862e-41	MAPK15
ENSG00000133020	-2.82533	-3.1783	5.84e-18	3.18091e-16	MYH8
ENSG00000141744	-2.81105	1.33733	3.75e-43	1.06638e-40	PNMT
ENSG00000167754	-2.80991	-2.54789	3.84e-26	4.19945e-24	KLK5
ENSG00000102290	-2.80851	1.66667	2.19e-43	6.33058e-41	PCDH11X
ENSG00000147257	-2.80657	3.53782	8.16e-44	2.44393e-41	GPC3
ENSG00000146839	-2.801	-2.43676	2.57e-26	2.8629e-24	ZAN
ENSG00000187134	-2.80059	3.30005	1.36e-43	3.99377e-41	AKR1C1
ENSG00000160180	-2.79415	0.258654	4.41e-40	1.07796e-37	TFF3
ENSG00000118492	-2.78898	-2.00052	9.22e-29	1.19488e-26	ADGB
ENSG00000168333	-2.78813	1.34158	1.77e-42	4.80633e-40	C8orf22
ENSG00000235608	-2.78132	-3.33521	4.53e-16	1.98974e-14	NKX1-1
ENSG00000187492	-2.75233	-0.391151	1.72e-37	3.73577e-35	CDHR4
ENSG00000258548	-2.72991	2.30074	1.82e-41	4.87522e-39	LINC00645
ENSG00000275692	-2.69238	-3.81283	7.12e-10	1.47455e-08	MIR6724-4
ENSG00000183914	-2.67684	1.26023	1.35e-39	3.21284e-37	DNAH2
ENSG00000180697	-2.67527	-2.60682	1.6e-23	1.45498e-21	C3orf22
ENSG00000197549	-2.67249	-3.32739	1.2e-15	4.97937e-14	PRAMENP
ENSG00000131126	-2.66552	-1.86701	1.52e-28	1.92465e-26	TEX101
ENSG00000200795	-2.66494	0.576419	1.32e-37	2.89821e-35	RNU4-1
ENSG00000123584	-2.66052	-3.87398	2.88e-09	5.47877e-08	MAGEA9
ENSG00000180016	-2.64887	-2.60255	7.49e-23	6.50405e-21	OR1E1
ENSG00000161850	-2.64864	-3.50331	6.48e-13	2.00608e-11	KRT82
ENSG00000163285	-2.64743	2.44767	2.31e-39	5.41047e-37	GABRG1
ENSG00000180730	-2.61219	1.00529	6.26e-37	1.32649e-34	SHISA2
ENSG00000186895	-2.60014	-2.66564	3.59e-21	2.68768e-19	FGF3
ENSG00000165762	-2.59176	-3.68498	2.36e-10	5.219e-09	OR4K2
ENSG00000229415	-2.58219	-3.13728	3.22e-17	1.60649e-15	SFTA3
ENSG00000198681	-2.55441	-2.10477	3.37e-26	3.70045e-24	MAGEA1
ENSG00000111536	-2.5488	-3.20753	3.13e-16	1.4048e-14	IL26
ENSG00000139874	-2.53444	1.01777	1.07e-35	2.10831e-33	SSTR1
ENSG00000141469	-2.53137	5.65618	5.47e-37	1.1727e-34	SLC14A1
ENSG00000215474	-2.51842	-0.886491	5.86e-31	8.92774e-29	SKOR2
ENSG00000163885	-2.51762	1.41637	9.55e-36	1.90569e-33	CFAP100
ENSG00000171595	-2.51668	-0.272971	3.35e-32	5.42913e-30	DNAI2
ENSG00000160111	-2.51638	2.2036	4.06e-36	8.28615e-34	CPAMD8
ENSG00000167656	-2.51507	-3.53291	5.82e-12	1.58922e-10	LY6D
ENSG00000170788	-2.51018	-3.50318	5e-12	1.37956e-10	DYDC1
ENSG00000183032	-2.50826	-1.27692	2.53e-29	3.40908e-27	SLC25A21
ENSG00000123977	-2.50666	0.705987	8.67e-34	1.56921e-31	DAW1
ENSG00000205944	-2.50366	-3.76633	2.58e-09	4.92266e-08	DAZ2
ENSG00000113805	-2.49553	1.84269	1.89e-35	3.61076e-33	CNTN3
ENSG00000176601	-2.49329	2.19117	1.54e-35	2.9726e-33	MAP3K19
ENSG00000170484	-2.48299	-3.42179	3.32e-13	1.06679e-11	KRT74
ENSG00000212402	-2.47585	-2.96577	3.34e-17	1.66412e-15	SNORA74B
ENSG00000016082	-2.46678	-3.04878	9.23e-17	4.36873e-15	ISL1
ENSG00000198807	-2.4616	-0.593009	3.53e-31	5.52025e-29	PAX9
ENSG00000259107	-2.46083	-3.71724	6.2e-10	1.29831e-08	LINC00911
ENSG00000124939	-2.45907	-3.65081	2.05e-10	4.57404e-09	SCGB2A1
ENSG00000164047	-2.45632	-0.253674	2.48e-31	3.91224e-29	CAMP
ENSG00000163497	-2.44445	0.356461	3.09e-32	5.06706e-30	FEV
ENSG00000135443	-2.43618	-3.36286	2.2e-13	7.2354e-12	KRT85
ENSG00000163331	-2.42164	2.08282	9.03e-34	1.61596e-31	DAPL1
ENSG00000136918	-2.41476	2.41438	1.03e-33	1.82054e-31	WDR38
ENSG00000265313	-2.41194	-3.44184	5.72e-12	1.56812e-10	LINC01476
ENSG00000173237	-2.40389	-2.33609	6.04e-21	4.44085e-19	C11orf86
ENSG00000202538	-2.39274	1.84473	6.33e-33	1.07704e-30	RNU4-2
ENSG00000171551	-2.38855	0.942171	2.45e-32	4.04483e-30	ECEL1
ENSG00000269058	-2.38427	-2.49916	2.87e-20	1.94875e-18	CALR3
ENSG00000115263	-2.38183	-3.12467	1.76e-15	7.12413e-14	GCG
ENSG00000186973	-2.37881	2.19337	8.12e-33	1.36967e-30	FAM183A
ENSG00000077274	-2.37717	3.17513	5.42e-33	9.31421e-31	CAPN6
ENSG00000237125	-2.37271	0.639369	4.16e-31	6.3918e-29	HAND2-AS1
ENSG00000239002	-2.37199	-1.19126	5.96e-27	7.08758e-25	SCARNA10
ENSG00000129988	-2.36778	1.44765	2.16e-32	3.61372e-30	LBP
ENSG00000200792	-2.36155	-3.46806	2.11e-12	6.06852e-11	SNORA80A
ENSG00000180264	-2.3612	-0.0159832	3.08e-30	4.56958e-28	ADGRD2
ENSG00000183242	-2.33815	0.39967	1.12e-29	1.53916e-27	WT1-AS
ENSG00000156575	-2.3346	-3.81055	1.1e-07	1.62947e-06	PRG3
ENSG00000203963	-2.33002	-1.94961	1.38e-21	1.09295e-19	C1orf141
ENSG00000215162	-2.32565	-2.72705	9.32e-18	4.96771e-16	LINC00269
ENSG00000212710	-2.31238	-1.96389	5.39e-23	4.70077e-21	CTAGE1
ENSG00000256025	-2.31077	-3.3803	2.98e-11	7.33415e-10	CACNA1C-AS4
ENSG00000229859	-2.30247	-3.30173	6.73e-13	2.07725e-11	PGA3
ENSG00000163263	-2.29825	-0.875734	1.53e-26	1.74006e-24	C1orf189
ENSG00000184344	-2.29421	-1.53744	1.3e-24	1.28503e-22	GDF3
ENSG00000139144	-2.29038	-1.62802	2.76e-24	2.65907e-22	PIK3C2G
ENSG00000138379	-2.26544	4.67379	1.49e-30	2.22808e-28	MSTN
ENSG00000118271	-2.26461	-1.69515	2.04e-22	1.72633e-20	TTR
ENSG00000162989	-2.26321	2.00969	4.58e-30	6.73368e-28	KCNJ3
ENSG00000181378	-2.26205	1.01366	1.07e-29	1.4953e-27	CFAP65
ENSG00000249481	-2.25623	-3.38106	1.14e-11	2.97582e-10	SPATS1
ENSG00000188848	-2.2561	-0.297139	3.96e-27	4.77449e-25	BEND4
ENSG00000255399	-2.25476	1.71576	8.27e-30	1.16807e-27	TBX5-AS1
ENSG00000214128	-2.25461	-2.21685	1.64e-20	1.16463e-18	TMEM213
ENSG00000207955	-2.24467	2.18977	1.61e-29	2.18804e-27	MIR219A2
ENSG00000175267	-2.24267	3.33316	6.75e-30	9.69416e-28	VWA3A
ENSG00000205678	-2.24034	-3.22674	1.65e-13	5.54115e-12	TECRL
ENSG00000053438	-2.23908	6.9294	5.31e-30	7.74862e-28	NNAT
ENSG00000198719	-2.23843	6.16813	5.65e-30	8.17243e-28	DLL1
ENSG00000179178	-2.23688	2.77821	1.21e-29	1.65088e-27	TMEM125
ENSG00000184471	-2.22876	-2.34312	2.39e-18	1.36882e-16	C1QTNF8
ENSG00000112759	-2.22549	7.68071	1.08e-29	1.4953e-27	SLC29A1
ENSG00000166926	-2.22267	-1.65337	1.69e-22	1.43484e-20	MS4A6E
ENSG00000120149	-2.2151	0.95811	2e-28	2.51897e-26	MSX2
ENSG00000170465	-2.21503	-3.87391	9.53e-07	1.19617e-05	KRT6C
ENSG00000153993	-2.21255	2.06348	5.06e-29	6.65042e-27	SEMA3D
ENSG00000120729	-2.20845	1.81354	1.34e-28	1.70568e-26	MYOT
ENSG00000180483	-2.20669	-3.79038	1.34e-07	1.96312e-06	DEFB119
ENSG00000259281	-2.20464	-3.27509	3.45e-12	9.66626e-11	LINGO1-AS2
ENSG00000178919	-2.20432	-2.34487	5.66e-19	3.42706e-17	FOXE1
ENSG00000239839	-2.20012	-0.805518	2.32e-25	2.41508e-23	DEFA3
ENSG00000057294	-2.19768	1.35293	3.89e-28	4.86442e-26	PKP2
ENSG00000253658	-2.19276	-3.4923	1.17e-10	2.70526e-09	LINC01592
ENSG00000080572	-2.19262	-1.86832	1e-20	7.21815e-19	PIH1D3
ENSG00000143297	-2.1795	-1.85729	2.04e-21	1.5679e-19	FCRL5
ENSG00000107807	-2.16726	1.11077	1.4e-27	1.72006e-25	TLX1
ENSG00000233756	-2.16588	-3.57162	7.08e-09	1.26951e-07	DSCAM-IT1
ENSG00000127318	-2.1648	-3.41085	7.02e-11	1.66507e-09	IL22
ENSG00000182329	-2.16367	0.445356	1.4e-26	1.61071e-24	KIAA2012
ENSG00000173714	-2.1629	2.0292	7.9e-28	9.8028e-26	WFIKKN2
ENSG00000133665	-2.16231	0.408854	3.16e-26	3.49502e-24	DYDC2
ENSG00000182187	-2.16074	-3.77663	3.58e-07	4.86614e-06	CRYGB
ENSG00000236311	-2.15612	-2.10707	1.77e-19	1.12828e-17	TLX1NB
ENSG00000151418	-2.15053	-3.84492	2.12e-07	3.00994e-06	ATP6V1G3
ENSG00000139780	-2.14792	-2.22279	1.79e-18	1.04169e-16	METTL21C
ENSG00000165164	-2.14468	-0.174097	3.29e-25	3.38206e-23	CFAP47
ENSG00000185037	-2.14242	-3.55289	2.49e-09	4.7541e-08	ZNF733P
ENSG00000186910	-2.1369	-2.27105	2.01e-18	1.15653e-16	SERPINA11
ENSG00000173467	-2.1368	-0.455888	1.02e-24	1.01415e-22	AGR3
ENSG00000186710	-2.13277	1.85724	4.64e-27	5.55257e-25	CFAP73
ENSG00000147183	-2.13023	-3.19307	4.68e-13	1.47866e-11	CPXCR1
ENSG00000263724	-2.12842	-1.70849	7.02e-21	5.09724e-19	DLGAP1-AS3
ENSG00000181656	-2.12312	2.71117	3.65e-27	4.4341e-25	GPR88
ENSG00000180332	-2.12173	1.68808	9.94e-27	1.16607e-24	KCTD4
ENSG00000145491	-2.11666	1.70286	1.1e-26	1.27069e-24	ROPN1L
ENSG00000161649	-2.11663	-0.457722	6.47e-24	6.10229e-22	CD300LG
ENSG00000161849	-2.10795	-3.22599	6.53e-12	1.77274e-10	KRT84
ENSG00000178804	-2.10639	-3.48403	1.71e-09	3.34392e-08	H1FOO
ENSG00000146147	-2.1056	3.12011	8.46e-27	9.99898e-25	MLIP
ENSG00000237667	-2.10499	-3.43349	4.63e-10	9.87605e-09	LINC01115
ENSG00000006611	-2.09983	2.9966	1.62e-26	1.82879e-24	USH1C
ENSG00000145526	-2.09516	1.46845	3.9e-26	4.23009e-24	CDH18
ENSG00000259823	-2.09067	-1.14877	3.9e-22	3.22316e-20	LYPD8
ENSG00000101349	-2.08382	2.17874	4.24e-26	4.57653e-24	PAK5
ENSG00000137699	-2.08131	1.63547	6.14e-26	6.58592e-24	TRIM29
ENSG00000184601	-2.07436	-1.82753	1.6e-19	1.03065e-17	C14orf180
ENSG00000146360	-2.07324	-2.23529	9.46e-18	5.02463e-16	GPR6
ENSG00000173335	-2.05929	-3.76913	1.29e-06	1.57948e-05	CST9
ENSG00000129152	-2.05705	-3.41396	3.36e-10	7.28484e-09	MYOD1
ENSG00000253405	-2.0568	-3.10421	2.64e-12	7.5062e-11	EVX1-AS
ENSG00000182111	-2.05308	-3.12667	1.58e-12	4.60507e-11	ZNF716
ENSG00000198028	-2.0432	1.40132	6.77e-25	6.83512e-23	ZNF560
ENSG00000266524	-2.03805	0.470219	9.21e-24	8.55301e-22	GDF10
ENSG00000170577	-2.03732	1.19096	9.74e-25	9.77766e-23	SIX2
ENSG00000122735	-2.03278	0.857918	2.3e-24	2.22816e-22	DNAI1
ENSG00000250361	-2.03048	-3.61264	4.34e-08	6.94725e-07	GYPB
ENSG00000126733	-2.02579	0.92405	3.36e-24	3.20214e-22	DACH2
ENSG00000204764	-2.01425	0.907245	7.01e-24	6.57974e-22	RANBP17
ENSG00000274583	-2.01259	-3.88827	4.33e-06	4.77185e-05	FAM74A4
ENSG00000188120	-2.0088	-3.83271	3.24e-06	3.6703e-05	DAZ1
ENSG00000112246	-2.00681	-1.52475	1.29e-19	8.43522e-18	SIM1
ENSG00000157330	-2.00117	2.50143	2.16e-24	2.10665e-22	C1orf158
ENSG00000279973	-1.99932	-3.96631	1.46e-05	0.000142468	BAGE5
ENSG00000156269	-1.99008	-2.32292	6e-16	2.59295e-14	NAA11
ENSG00000226321	-1.98887	-2.04759	3.62e-17	1.78936e-15	CROCC2
ENSG00000207313	-1.98764	-3.40238	6.01e-10	1.25987e-08	SNORA2B
ENSG00000216098	-1.98648	-3.93776	2.69e-05	0.000249901	MIR892B
ENSG00000123201	-1.98255	-1.30756	6.55e-20	4.33962e-18	GUCY1B2
ENSG00000143171	-1.97911	2.15308	7.46e-24	6.96744e-22	RXRG
ENSG00000198173	-1.97784	-3.79114	1.33e-06	1.62345e-05	FAM47C
ENSG00000105929	-1.97694	-0.0287224	1.87e-21	1.45666e-19	ATP6V0A4
ENSG00000124935	-1.97646	0.00112212	3.04e-22	2.56471e-20	SCGB1D2
ENSG00000266463	-1.97422	-3.84567	1.27e-05	0.000126162	MIR3196
ENSG00000229972	-1.97025	-3.64148	2.21e-08	3.68132e-07	IQCF3
ENSG00000187997	-1.96307	-2.8249	6.35e-13	1.96924e-11	C17orf99
ENSG00000126890	-1.96075	-2.36606	3.25e-15	1.28959e-13	CTAG2
ENSG00000166569	-1.95416	-2.66453	1.6e-13	5.3795e-12	CPLX4
ENSG00000236502	-1.95196	-1.78458	1.67e-17	8.6561e-16	SIX3-AS1
ENSG00000230630	-1.94835	2.08931	3.14e-23	2.79954e-21	DNM3OS
ENSG00000140798	-1.94549	-0.502896	2.8e-20	1.91565e-18	ABCC12
ENSG00000153820	-1.93458	1.69169	1.16e-22	9.88261e-21	SPHKAP
ENSG00000154928	-1.93438	5.85516	2.78e-23	2.51174e-21	EPHB1
ENSG00000154975	-1.93338	4.25814	3.58e-23	3.16964e-21	CA10
ENSG00000164530	-1.93288	5.59392	2.95e-23	2.64181e-21	PI16
ENSG00000225255	-1.9288	-3.69209	1.55e-07	2.24132e-06	LINC01297
ENSG00000039537	-1.92568	-1.02134	8.86e-19	5.29013e-17	C6
ENSG00000198183	-1.92146	-3.85548	2.01e-05	0.000191579	BPIFA1
ENSG00000184357	-1.91184	-0.856559	1.6e-19	1.03065e-17	HIST1H1B
ENSG00000188770	-1.91021	-1.97275	2.93e-16	1.31951e-14	OPTC
ENSG00000144278	-1.90704	5.1463	1.08e-22	9.25781e-21	GALNT13
ENSG00000264230	-1.90657	-1.94638	3.5e-16	1.56352e-14	ANXA8L1
ENSG00000182698	-1.90568	-2.73941	7.34e-13	2.24464e-11	RESP18
ENSG00000042813	-1.90211	-3.6195	1.65e-07	2.37722e-06	ZPBP
ENSG00000168530	-1.9	-3.618	1.65e-07	2.37722e-06	MYL1
ENSG00000185681	-1.89722	2.23089	3.3e-22	2.76752e-20	MORN5
ENSG00000230873	-1.89719	-1.4404	4.8e-18	2.6619e-16	STMND1
ENSG00000139865	-1.89694	-2.03675	2.22e-15	8.93107e-14	TTC6
ENSG00000198734	-1.89298	1.68008	5.49e-22	4.4999e-20	F5
ENSG00000140506	-1.89179	-3.37275	8.23e-09	1.46466e-07	LMAN1L
ENSG00000119973	-1.88683	-0.901676	5.66e-19	3.42706e-17	PRLHR
ENSG00000138653	-1.88343	-1.71759	2.95e-16	1.32604e-14	NDST4
ENSG00000164107	-1.8833	2.26549	5.92e-22	4.82755e-20	HAND2
ENSG00000135333	-1.87942	2.63407	6.14e-22	4.98658e-20	EPHA7
ENSG00000166211	-1.87468	-3.59127	1.15e-06	1.4198e-05	SPIC
ENSG00000165309	-1.87463	1.91511	1.07e-21	8.49201e-20	ARMC3
ENSG00000118849	-1.87454	4.8114	4.93e-22	4.05563e-20	RARRES1
ENSG00000123838	-1.87222	-0.0356701	1.37e-20	9.77098e-19	C4BPA
ENSG00000112232	-1.86897	-0.16436	4.78e-20	3.19487e-18	KHDRBS2
ENSG00000201998	-1.86803	-2.36748	3.8e-15	1.50291e-13	SNORA23
ENSG00000204655	-1.86623	5.91592	6.91e-22	5.55865e-20	MOG
ENSG00000151892	-1.86489	3.71635	9.75e-22	7.80332e-20	GFRA1
ENSG00000185479	-1.86459	-2.69028	3.67e-13	1.17248e-11	KRT6B
ENSG00000128645	-1.86365	-1.38699	4.34e-17	2.11097e-15	HOXD1
ENSG00000106331	-1.86294	-3.58031	5.99e-07	7.82529e-06	PAX4
ENSG00000164821	-1.86291	-2.57038	1.2e-13	4.07488e-12	DEFA4
ENSG00000102053	-1.86215	1.98772	1.85e-21	1.4444e-19	ZC3H12B
ENSG00000105143	-1.85974	1.1661	4.61e-21	3.42144e-19	SLC1A6
ENSG00000205809	-1.85968	2.90378	1.75e-21	1.37624e-19	KLRC2
ENSG00000174898	-1.85768	-1.90695	1.66e-15	6.79666e-14	CATSPERD
ENSG00000169035	-1.85755	-0.59382	3.6e-19	2.23124e-17	KLK7
ENSG00000223614	-1.85697	-3.64995	1.35e-06	1.64472e-05	ZNF735
ENSG00000183230	-1.85672	2.90791	1.61e-21	1.26769e-19	CTNNA3
ENSG00000144331	-1.85636	1.99586	2.44e-21	1.86332e-19	ZNF385B
ENSG00000016602	-1.85246	0.39761	2.46e-20	1.70648e-18	CLCA4
ENSG00000265142	-1.85187	-2.91547	1.73e-11	4.38103e-10	MIR133A1HG
ENSG00000179902	-1.85182	3.01895	1.95e-21	1.51141e-19	C1orf194
ENSG00000169271	-1.84896	-0.00409076	1.13e-19	7.38918e-18	HSPB3
ENSG00000240990	-1.84859	0.443069	2.33e-20	1.62366e-18	HOXA11-AS
ENSG00000228083	-1.84691	-3.92827	9.07e-05	0.000742858	IFNA14
ENSG00000164326	-1.84409	-0.543432	4.2e-19	2.59825e-17	CARTPT
ENSG00000187094	-1.84047	3.43141	2.93e-21	2.22967e-19	CCK
ENSG00000252906	-1.84044	-3.79977	6.9e-06	7.2687e-05	SCARNA3
ENSG00000254960	-1.83934	-3.61464	2.35e-07	3.29242e-06	KIRREL3-AS2
ENSG00000189056	-1.83815	2.13349	5.42e-21	4.00173e-19	RELN
ENSG00000103316	-1.83563	3.53214	3.59e-21	2.68768e-19	CRYM
ENSG00000187258	-1.83239	-0.980062	1.17e-17	6.17132e-16	NPSR1
ENSG00000187616	-1.83099	-3.42241	1.32e-07	1.93839e-06	TMEM8C
ENSG00000159516	-1.82083	-3.9262	9.07e-05	0.000742858	SPRR2G
ENSG00000130700	-1.81919	-3.06597	8.65e-11	2.03022e-09	GATA5
ENSG00000168314	-1.81802	5.71084	6.5e-21	4.76455e-19	MOBP
ENSG00000203970	-1.81714	-3.96335	0.000138139	0.00108696	DEFB110
ENSG00000123560	-1.81573	10.2777	6.75e-21	4.92524e-19	PLP1
ENSG00000088756	-1.81443	1.94377	1.81e-20	1.26396e-18	ARHGAP28
ENSG00000096006	-1.80981	-3.43235	4.2e-08	6.75426e-07	CRISP3
ENSG00000214822	-1.80971	-3.00555	1.44e-11	3.68585e-10	KRT16P3
ENSG00000164089	-1.8078	5.00746	1.09e-20	7.85747e-19	ETNPPL
ENSG00000171403	-1.80657	-3.27351	5.95e-09	1.07765e-07	KRT9
ENSG00000104722	-1.80646	3.48746	1.45e-20	1.03541e-18	NEFM
ENSG00000182255	-1.80322	-0.458073	1.9e-18	1.09752e-16	KCNA4
ENSG00000169789	-1.80243	-3.93357	0.000150808	0.0011797	PRY
ENSG00000184608	-1.80223	-0.1325	1.07e-18	6.34874e-17	FAM167A-AS1
ENSG00000106031	-1.802	1.89146	2.87e-20	1.94875e-18	HOXA13
ENSG00000088320	-1.8002	0.901844	8.41e-20	5.5308e-18	REM1
ENSG00000212766	-1.7968	-0.48606	3.72e-18	2.08417e-16	EWSAT1
ENSG00000131771	-1.79598	5.97122	1.76e-20	1.23531e-18	PPP1R1B
ENSG00000197971	-1.79595	10.0316	1.67e-20	1.17618e-18	MBP
ENSG00000259125	-1.7957	-1.84563	1.5e-15	6.17334e-14	LRP1-AS
ENSG00000179088	-1.79492	-2.15569	1.05e-14	3.99922e-13	C12orf42
ENSG00000214688	-1.79383	2.29728	3.76e-20	2.52441e-18	C10orf105
ENSG00000171435	-1.78974	1.51142	7.56e-20	4.99299e-18	KSR2
ENSG00000158560	-1.78853	4.40067	2.73e-20	1.8751e-18	DYNC1I1
ENSG00000160678	-1.78718	5.56402	2.66e-20	1.84078e-18	S100A1
ENSG00000185739	-1.78526	0.482324	2.94e-19	1.83349e-17	SRL
ENSG00000158164	-1.78119	4.22607	3.76e-20	2.52441e-18	TMSB15A
ENSG00000162782	-1.78054	-1.49501	3.89e-16	1.71714e-14	TDRD5
ENSG00000102104	-1.77542	-1.56815	1.15e-15	4.81036e-14	RS1
ENSG00000160963	-1.772	2.53956	1.45e-19	9.40974e-18	COL26A1
ENSG00000166589	-1.7714	-3.30114	5.6e-09	1.02167e-07	CDH16
ENSG00000106536	-1.77112	0.363736	7.58e-19	4.54127e-17	POU6F2
ENSG00000252835	-1.77092	-2.9507	2.07e-10	4.59219e-09	SCARNA21
ENSG00000197353	-1.76302	-3.72106	1.15e-05	0.000115088	LYPD2
ENSG00000143006	-1.76276	-3.75028	2.97e-05	0.00027331	DMRTB1
ENSG00000073754	-1.76248	0.0967806	3.24e-18	1.8212e-16	CD5L
ENSG00000148602	-1.76127	-3.73035	6.58e-06	6.97624e-05	LRIT1
ENSG00000106302	-1.76088	-3.06366	1.42e-09	2.83795e-08	HYAL4
ENSG00000104413	-1.76035	-1.69897	2.66e-15	1.06385e-13	ESRP1
ENSG00000176746	-1.75738	-3.70286	5.51e-06	5.92679e-05	MAGEB6
ENSG00000261122	-1.75002	-3.91119	5.46e-05	0.000472055	FLJ26245
ENSG00000070729	-1.74839	-1.35508	7.43e-16	3.17645e-14	CNGB1
ENSG00000080166	-1.74667	2.71673	2.18e-19	1.38707e-17	DCT
ENSG00000106809	-1.74327	3.24477	2.6e-19	1.64195e-17	OGN
ENSG00000203601	-1.74184	-3.59669	2.19e-06	2.57006e-05	LINC00970
ENSG00000134339	-1.7412	3.89647	2.33e-19	1.47889e-17	SAA2
ENSG00000203499	-1.73991	-0.267922	9.33e-18	4.96771e-16	FAM83H-AS1
ENSG00000120235	-1.7381	-3.76983	1.7e-05	0.000164188	IFNA6
ENSG00000148357	-1.73732	2.28362	4.66e-19	2.86143e-17	HMCN2
ENSG00000229676	-1.73683	-0.414095	6.44e-17	3.08236e-15	ZNF492
ENSG00000174607	-1.73523	5.71025	2.73e-19	1.71924e-17	UGT8
ENSG00000131094	-1.73333	7.56903	2.81e-19	1.7631e-17	C1QL1
ENSG00000180475	-1.73154	-3.42197	8.69e-08	1.31483e-06	OR10Q1
ENSG00000129170	-1.73034	-2.33814	9.53e-13	2.87344e-11	CSRP3
ENSG00000129951	-1.73025	2.03116	7.09e-19	4.26317e-17	PLPPR3
ENSG00000101280	-1.72943	-0.410801	3.86e-17	1.89313e-15	ANGPT4
ENSG00000185272	-1.72877	-0.156058	1.54e-17	8.02648e-16	RBM11
ENSG00000184925	-1.72858	0.916637	1.53e-18	9.01611e-17	LCN12
ENSG00000180176	-1.72805	-1.75045	1.65e-14	6.12683e-13	TH
ENSG00000186231	-1.7264	3.42118	5.11e-19	3.12179e-17	KLHL32
ENSG00000140600	-1.72617	2.64373	6.3e-19	3.7996e-17	SH3GL3
ENSG00000101951	-1.72319	-3.91069	0.000748752	0.00491044	PAGE4
ENSG00000135678	-1.72215	6.82352	4.65e-19	2.86143e-17	CPM
ENSG00000198812	-1.71904	-1.75685	1.28e-14	4.81213e-13	LRRC10
ENSG00000144227	-1.71584	-0.44543	2.81e-17	1.41297e-15	NXPH2
ENSG00000261520	-1.71155	1.02826	4.76e-18	2.65179e-16	DLGAP1-AS5
ENSG00000235097	-1.70782	-3.71345	2.71e-05	0.000251696	LINC00330
ENSG00000178522	-1.70586	-3.26063	1.66e-08	2.79932e-07	AMBN
ENSG00000197745	-1.70421	-3.91625	0.00036785	0.00260845	SCGB1D4
ENSG00000134533	-1.70144	2.63135	1.66e-18	9.78706e-17	RERG
ENSG00000188580	-1.70058	2.97713	1.77e-18	1.03473e-16	NKAIN2
ENSG00000168589	-1.70032	1.49946	3.18e-18	1.79108e-16	DYNLRB2
ENSG00000050628	-1.70022	-0.467438	1.75e-16	8.06299e-15	PTGER3
ENSG00000151005	-1.69875	-2.54089	7.39e-12	1.99149e-10	TKTL2
ENSG00000168484	-1.69856	0.284117	2.41e-17	1.22859e-15	SFTPC
ENSG00000203785	-1.69687	-3.99508	0.000291393	0.00211376	SPRR2E
ENSG00000204278	-1.69558	1.48286	4.66e-18	2.60239e-16	TMEM235
ENSG00000205916	-1.69558	-3.96573	0.000238845	0.0017794	DAZ4
ENSG00000189350	-1.69457	2.58545	2.48e-18	1.41769e-16	FAM179A
ENSG00000214145	-1.69425	-1.09335	1.09e-15	4.58572e-14	LINC00887
ENSG00000162009	-1.69377	-2.81057	1.04e-09	2.12981e-08	SSTR5
ENSG00000133710	-1.69273	-2.23133	6.96e-13	2.13135e-11	SPINK5
ENSG00000141449	-1.69074	1.58694	5.09e-18	2.80747e-16	GREB1L
ENSG00000115353	-1.68921	3.10178	2.61e-18	1.48656e-16	TACR1
ENSG00000153132	-1.68851	2.87105	2.85e-18	1.61204e-16	CLGN
ENSG00000156096	-1.68682	-3.86725	0.000245029	0.00182001	UGT2B4
ENSG00000279516	-1.68172	-2.45375	5.68e-10	1.1982e-08	FAM230C
ENSG00000146122	-1.6807	7.11818	2.82e-18	1.60321e-16	DAAM2
ENSG00000177551	-1.67968	0.896857	1.85e-17	9.53736e-16	NHLH2
ENSG00000102924	-1.67897	0.662451	2.56e-17	1.29571e-15	CBLN1
ENSG00000196844	-1.67674	-3.05136	2.44e-08	4.02955e-07	PATE2
ENSG00000122420	-1.67592	0.744199	1.58e-17	8.22964e-16	PTGFR
ENSG00000099721	-1.67535	-4.0017	0.000291393	0.00211376	AMELY
ENSG00000197632	-1.67507	-0.575576	1.17e-16	5.46037e-15	SERPINB2
ENSG00000140481	-1.67448	0.277081	7.22e-17	3.44502e-15	CCDC33
ENSG00000178602	-1.67232	2.77024	5.47e-18	2.99476e-16	OTOS
ENSG00000253877	-1.67204	-2.31166	2.82e-12	7.9901e-11	LINC01608
ENSG00000163424	-1.67184	-3.97457	0.000413246	0.00289489	C3orf30
ENSG00000143278	-1.6717	-3.13607	2.47e-08	4.08329e-07	F13B
ENSG00000103089	-1.66955	3.64753	5.93e-18	3.21644e-16	FA2H
ENSG00000137077	-1.6694	-3.09257	2.62e-08	4.31721e-07	CCL21
ENSG00000277586	-1.66534	5.51643	5.72e-18	3.12538e-16	NEFL
ENSG00000187905	-1.6651	-0.52565	4.58e-16	2.0018e-14	LRRC74B
ENSG00000125798	-1.66398	-0.54873	4.55e-16	1.99665e-14	FOXA2
ENSG00000152093	-1.6606	-3.9756	0.000715303	0.00471868	CFC1B
ENSG00000162591	-1.66025	3.27714	9.01e-18	4.83145e-16	MEGF6
ENSG00000107295	-1.6599	4.7766	7.56e-18	4.07606e-16	SH3GL2
ENSG00000237664	-1.6587	-3.25676	1.21e-07	1.7858e-06	LINC00316
ENSG00000091704	-1.65824	-1.88983	2.19e-13	7.2354e-12	CPA1
ENSG00000198732	-1.65821	7.3546	7.49e-18	4.05249e-16	SMOC1
ENSG00000152785	-1.65717	-2.49631	1.43e-11	3.68541e-10	BMP3
ENSG00000204700	-1.65638	-3.85926	0.000103476	0.000836185	OR2J2
ENSG00000183960	-1.65602	2.71711	1.19e-17	6.26667e-16	KCNH8
ENSG00000275385	-1.65597	4.46138	1.14e-17	6.0108e-16	CCL18
ENSG00000129682	-1.65496	3.14791	1.15e-17	6.0885e-16	FGF13
ENSG00000278233	-1.65425	-3.69965	2.64e-06	3.04825e-05	RNA5-8S5
ENSG00000165953	-1.65375	-3.05084	4.59e-09	8.48398e-08	SERPINA12
ENSG00000160472	-1.65259	-2.26385	5.45e-12	1.49764e-10	TMEM190
ENSG00000160838	-1.65226	0.468527	7.35e-17	3.49807e-15	LRRC71
ENSG00000169064	-1.65207	1.50617	2.7e-17	1.36409e-15	ZBBX
ENSG00000136698	-1.65144	-2.88218	1.54e-09	3.04326e-08	CFC1
ENSG00000011677	-1.64959	3.45161	1.43e-17	7.48695e-16	GABRA3
ENSG00000166426	-1.64902	2.65506	1.72e-17	8.88224e-16	CRABP1
ENSG00000164694	-1.64653	2.39634	2.34e-17	1.19289e-15	FNDC1
ENSG00000175077	-1.64608	-0.511971	1.83e-15	7.3879e-14	RTP1
ENSG00000255494	-1.64476	-3.92276	0.000591384	0.00397907	LINC00681
ENSG00000094796	-1.64083	-3.02842	2.78e-09	5.30618e-08	KRT31
ENSG00000259905	-1.64068	-2.70151	2.08e-10	4.6191e-09	PWRN1
ENSG00000241469	-1.63887	-3.16853	4.88e-08	7.73945e-07	LINC00635
ENSG00000164796	-1.63886	1.92493	3.82e-17	1.87966e-15	CSMD3
ENSG00000152760	-1.63876	4.02358	1.97e-17	1.01167e-15	TCTEX1D1
ENSG00000170819	-1.63802	-2.89786	1.29e-09	2.59331e-08	BFSP2
ENSG00000177047	-1.6372	-3.30731	1.89e-07	2.70087e-06	IFNW1
ENSG00000175206	-1.63673	3.40052	2.51e-17	1.27639e-15	NPPA
ENSG00000236719	-1.63652	-3.54298	1.71e-06	2.05553e-05	OVAAL
ENSG00000144407	-1.63585	-0.357661	8.95e-16	3.81001e-14	PTH2R
ENSG00000153789	-1.63287	-0.0555832	4.7e-16	2.04935e-14	FAM92B
ENSG00000139292	-1.6291	2.4408	4.86e-17	2.35046e-15	LGR5
ENSG00000196104	-1.6267	4.46246	3.16e-17	1.58532e-15	SPOCK3
ENSG00000213424	-1.62668	-0.815795	4.95e-15	1.94497e-13	KRT222
ENSG00000184544	-1.6255	-2.91882	3.15e-09	5.96434e-08	DHRS7C
ENSG00000167588	-1.62356	5.61947	3.42e-17	1.6993e-15	GPD1
ENSG00000160188	-1.62225	3.90035	4e-17	1.94939e-15	RSPH1
ENSG00000147697	-1.62112	-0.142512	1.11e-15	4.67574e-14	GSDMC
ENSG00000081138	-1.62061	0.188847	6.18e-16	2.66285e-14	CDH7
ENSG00000156414	-1.62035	0.958143	1.36e-16	6.33148e-15	TDRD9
ENSG00000134594	-1.61809	4.15707	4.78e-17	2.32108e-15	RAB33A
ENSG00000008226	-1.61742	3.24277	5.33e-17	2.56605e-15	DLEC1
ENSG00000248144	-1.61637	-2.32702	1.04e-11	2.74116e-10	ADH1C
ENSG00000124469	-1.61633	-2.66703	4.06e-10	8.72752e-09	CEACAM8
ENSG00000099869	-1.61573	-0.824535	7.87e-15	3.03061e-13	IGF2-AS
ENSG00000151632	-1.6148	1.17308	2.35e-16	1.07591e-14	AKR1C2
ENSG00000130037	-1.61347	0.896429	2.34e-16	1.07328e-14	KCNA5
ENSG00000203878	-1.6123	-3.28317	7.14e-08	1.10178e-06	CHIAP2
ENSG00000087495	-1.61147	4.73634	5.91e-17	2.83635e-15	PHACTR3
ENSG00000177414	-1.61038	-3.69808	1.34e-05	0.000131717	UBE2U
ENSG00000228789	-1.61007	1.89472	1.11e-16	5.20208e-15	HCG22
ENSG00000158816	-1.60984	-0.522175	4.65e-15	1.83606e-13	VWA5B1
ENSG00000149300	-1.60819	-3.45813	6.24e-07	8.12362e-06	C11orf52
ENSG00000163216	-1.60657	-3.64649	3.18e-06	3.60173e-05	SPRR2D
ENSG00000148826	-1.60482	3.53214	8.9e-17	4.224e-15	NKX6-2
ENSG00000237941	-1.60363	-1.51573	2.26e-13	7.41822e-12	KCNQ1DN
ENSG00000176294	-1.60293	-0.0124744	6.54e-15	2.54066e-13	OR4N2
ENSG00000203930	-1.60196	1.0578	2.68e-16	1.21292e-14	LINC00632
ENSG00000169900	-1.60159	-2.22956	1.51e-11	3.84697e-10	PYDC1
ENSG00000281347	-1.60149	-4.00884	0.000535429	0.00365067	NF1P9
ENSG00000169994	-1.59972	2.50445	1.47e-16	6.80427e-15	MYO7B
ENSG00000212232	-1.59794	-0.293602	2.39e-15	9.59309e-14	SNORD17
ENSG00000160321	-1.59773	-0.462075	6.86e-15	2.65871e-13	ZNF208
ENSG00000173698	-1.59591	1.00856	4.3e-16	1.89334e-14	ADGRG2
ENSG00000226306	-1.59536	-2.7604	7.72e-10	1.59025e-08	NPY6R
ENSG00000167751	-1.59492	-3.58677	7.06e-06	7.40885e-05	KLK2
ENSG00000132321	-1.59437	2.95949	1.45e-16	6.71445e-15	IQCA1
ENSG00000170807	-1.59427	-2.90682	2.01e-09	3.8926e-08	LMOD2
ENSG00000150361	-1.59296	-1.86561	4.12e-12	1.15302e-10	KLHL1
ENSG00000165383	-1.59183	-1.10494	3.99e-14	1.41993e-12	LRRC18
ENSG00000206585	-1.58858	-2.36785	5.56e-11	1.33528e-09	RNVU1-7
ENSG00000275379	-1.58785	-2.68174	4.42e-10	9.46331e-09	HIST1H3I
ENSG00000185519	-1.58592	1.52184	3.57e-16	1.58814e-14	FAM131C
ENSG00000274736	-1.58562	-1.5522	2.04e-13	6.76945e-12	CCL23
ENSG00000130675	-1.58548	0.296171	1.49e-15	6.14725e-14	MNX1
ENSG00000197472	-1.58489	-0.248088	6.21e-15	2.41976e-13	ZNF695
ENSG00000166342	-1.58423	2.86668	2.64e-16	1.19645e-14	NETO1
ENSG00000180929	-1.58127	1.5343	4.81e-16	2.08622e-14	GPR62
ENSG00000137225	-1.58107	-0.595415	9.93e-15	3.7812e-13	CAPN11
ENSG00000185594	-1.57969	-3.60416	6.41e-06	6.81188e-05	SPATA8
ENSG00000156206	-1.57904	0.776555	9.75e-16	4.11852e-14	CFAP161
ENSG00000172987	-1.57847	0.779655	1.15e-15	4.81036e-14	HPSE2
ENSG00000091513	-1.57724	7.63984	2.21e-16	1.01625e-14	TF
ENSG00000232656	-1.57434	-0.337137	7.37e-15	2.85017e-13	IDI2-AS1
ENSG00000196616	-1.57416	-1.0829	1.83e-13	6.10818e-12	ADH1B
ENSG00000105695	-1.56854	6.15421	3.25e-16	1.45396e-14	MAG
ENSG00000155966	-1.56705	1.92033	6.46e-16	2.77619e-14	AFF2
ENSG00000204832	-1.56411	-2.52223	3.98e-10	8.55719e-09	ST8SIA6-AS1
ENSG00000179083	-1.56206	1.25286	1.14e-15	4.77007e-14	FAM133A
ENSG00000259129	-1.56018	0.187107	8.14e-15	3.12562e-13	LINC00648
ENSG00000161896	-1.55629	2.65926	7.36e-16	3.15561e-14	IP6K3
ENSG00000158815	-1.5524	1.434	1.32e-15	5.48424e-14	FGF17
ENSG00000177519	-1.55217	3.45482	7.84e-16	3.34643e-14	RPRM
ENSG00000145832	-1.55033	2.93024	9.14e-16	3.88166e-14	SLC25A48
ENSG00000133124	-1.54965	-2.87925	5.29e-09	9.68836e-08	IRS4
ENSG00000264301	-1.54781	-3.75336	0.000100987	0.000817217	LINC01444
ENSG00000153002	-1.54465	-0.707742	3.82e-14	1.36754e-12	CPB1
ENSG00000261715	-1.54354	-3.79503	0.000171647	0.00132481	LINC01477
ENSG00000228278	-1.54174	-2.07521	1.79e-11	4.53352e-10	ORM2
ENSG00000139515	-1.54091	-1.43526	4.9e-13	1.54349e-11	PDX1
ENSG00000188269	-1.53729	-0.588476	4.69e-14	1.66385e-12	OR7A5
ENSG00000125337	-1.53294	-1.26183	6.3e-13	1.96146e-11	KIF25
ENSG00000164879	-1.5311	6.57689	1.46e-15	6.03085e-14	CA3
ENSG00000150275	-1.53103	3.86027	1.75e-15	7.11548e-14	PCDH15
ENSG00000228598	-1.53024	-3.81832	0.000223943	0.00167774	MACC1-AS1
ENSG00000214652	-1.52936	-0.349743	9.35e-14	3.22051e-12	ZNF727
ENSG00000164627	-1.52702	2.34287	2.76e-15	1.10132e-13	KIF6
ENSG00000128573	-1.52589	2.33485	2.77e-15	1.10132e-13	FOXP2
ENSG00000265203	-1.52533	-1.05688	2.52e-12	7.18945e-11	RBP3
ENSG00000154080	-1.52472	4.98823	1.97e-15	7.9712e-14	CHST9
ENSG00000101180	-1.52431	0.860586	8.5e-15	3.24355e-13	HRH3
ENSG00000186860	-1.52381	-3.96445	0.00189565	0.0111631	KRTAP17-1
ENSG00000162598	-1.52311	0.160591	1.9e-14	7.0329e-13	C1orf87
ENSG00000186288	-1.52195	-1.68282	1.12e-11	2.93388e-10	PABPC1L2A
ENSG00000138136	-1.51963	0.563529	1.23e-14	4.64074e-13	LBX1
ENSG00000153294	-1.51947	-2.33952	2.02e-10	4.52535e-09	ADGRF4
ENSG00000139330	-1.51849	-2.10977	5.62e-11	1.34911e-09	KERA
ENSG00000229314	-1.51837	-1.39926	8.92e-13	2.69996e-11	ORM1
ENSG00000119283	-1.51705	2.06281	5.38e-15	2.11006e-13	TRIM67
ENSG00000236637	-1.51482	-3.94304	0.00152047	0.00916239	IFNA4
ENSG00000146374	-1.51404	0.104224	3.45e-14	1.24882e-12	RSPO3
ENSG00000181577	-1.51303	0.104448	2.57e-14	9.4066e-13	C6orf223
ENSG00000198670	-1.51254	-2.53483	1.5e-09	2.96906e-08	LPA
ENSG00000261713	-1.51168	-2.90616	1.8e-08	3.03346e-07	SSTR5-AS1
ENSG00000207349	-1.51146	-3.97659	0.000413246	0.00289489	RNVU1-17
ENSG00000150051	-1.51115	1.30129	8.31e-15	3.18593e-13	MKX
ENSG00000205810	-1.51095	0.147581	6.92e-14	2.40971e-12	KLRC3
ENSG00000136327	-1.5078	-2.16927	8.05e-11	1.89748e-09	NKX2-8
ENSG00000134940	-1.50663	0.210693	3.92e-14	1.40143e-12	ACRV1
ENSG00000235026	-1.50588	-0.200616	1.09e-13	3.74017e-12	DPP10-AS1
ENSG00000167757	-1.50566	-3.81505	0.000150733	0.00117964	KLK11
ENSG00000251576	-1.50493	-3.06637	4.07e-08	6.56148e-07	LINC01267
ENSG00000196092	-1.50442	-0.270166	6.62e-14	2.31369e-12	PAX5
ENSG00000264745	-1.50298	-0.898368	4.53e-13	1.43419e-11	TTC39C-AS1
ENSG00000221878	-1.50236	-3.93875	0.00152047	0.00916239	PSG7
ENSG00000158428	-1.50189	0.741367	1.67e-14	6.1972e-13	CATIP
ENSG00000197061	-1.50057	-1.48787	2.4e-12	6.86348e-11	HIST1H4C
ENSG00000269364	-1.49975	-3.79787	0.000569477	0.00384657	LINC01233
ENSG00000208024	-1.49942	-3.6	2.39e-05	0.000224881	MIR199A2
ENSG00000207445	-1.49891	-2.07018	3.59e-11	8.76288e-10	SNORD15B
ENSG00000006377	-1.49682	1.9835	1e-14	3.81686e-13	DLX6
ENSG00000268940	-1.49524	-3.37946	6.69e-06	7.08205e-05	CT45A1
ENSG00000214081	-1.49166	-3.93883	0.00152047	0.00916239	CYP4F30P
ENSG00000175497	-1.4915	3.7633	8.41e-15	3.21773e-13	DPP10
ENSG00000064218	-1.48938	-1.55023	8.92e-12	2.35678e-10	DMRT3
ENSG00000168830	-1.4887	-2.20204	2.02e-10	4.51746e-09	HTR1E
ENSG00000244541	-1.48854	-3.16939	2.54e-07	3.55185e-06	LINC01213
ENSG00000163630	-1.48851	2.70732	1.13e-14	4.27673e-13	SYNPR
ENSG00000178403	-1.48752	-1.54417	7.51e-12	2.01845e-10	NEUROG2
ENSG00000105880	-1.48132	3.44641	1.33e-14	4.96564e-13	DLX5
ENSG00000169953	-1.47725	-3.6654	6.93e-05	0.000583275	HSFY2
ENSG00000125823	-1.47721	-3.80934	0.000366999	0.00260348	CSTL1
ENSG00000172508	-1.47717	4.77999	1.33e-14	4.96564e-13	CARNS1
ENSG00000091482	-1.47471	-2.4226	2.01e-09	3.89608e-08	SMPX
ENSG00000102678	-1.47413	1.14999	3.4e-14	1.23435e-12	FGF9
ENSG00000136541	-1.47168	5.8004	1.57e-14	5.84298e-13	ERMN
ENSG00000162949	-1.4712	-1.85616	1.36e-10	3.10768e-09	CAPN13
ENSG00000143125	-1.46912	0.751549	6.29e-14	2.20774e-12	PROK1
ENSG00000196139	-1.46855	3.87211	2e-14	7.36855e-13	AKR1C3
ENSG00000173267	-1.46836	3.23047	2.17e-14	7.97038e-13	SNCG
ENSG00000152292	-1.46815	0.970845	5.19e-14	1.83571e-12	SH2D6
ENSG00000224795	-1.46812	0.0021763	2.25e-13	7.39617e-12	NTM-AS1
ENSG00000148965	-1.46761	-2.19964	9.72e-11	2.26285e-09	SAA4
ENSG00000182035	-1.46742	-1.12938	2.1e-12	6.0505e-11	ADIG
ENSG00000110244	-1.46581	-3.71917	0.000165742	0.00128265	APOA4
ENSG00000154099	-1.46572	2.35563	2.84e-14	1.0327e-12	DNAAF1
ENSG00000223662	-1.46534	-3.48484	1.9e-05	0.00018193	SAMSN1-AS1
ENSG00000151338	-1.46357	1.11534	5.67e-14	1.99168e-12	MIPOL1
ENSG00000166159	-1.46295	0.932764	6.98e-14	2.42439e-12	LRTM2
ENSG00000205054	-1.46124	-1.21595	4.96e-12	1.37229e-10	LINC01121
ENSG00000197641	-1.46111	-3.89845	0.00204585	0.0119262	SERPINB13
ENSG00000184709	-1.46088	-2.86779	4.05e-08	6.54217e-07	LRRC26
ENSG00000233816	-1.45969	-3.99714	0.0037079	0.0199292	IFNA13
ENSG00000128242	-1.4592	3.03626	3.47e-14	1.251e-12	GAL3ST1
ENSG00000065361	-1.45833	5.19361	2.73e-14	9.95028e-13	ERBB3
ENSG00000267690	-1.45809	-1.16337	6.77e-12	1.83454e-10	LDLRAD4-AS1
ENSG00000182836	-1.45705	1.95254	4.5e-14	1.59973e-12	PLCXD3
ENSG00000196071	-1.45704	-0.605911	2.14e-12	6.16592e-11	OR2L13
ENSG00000126266	-1.45687	-2.65443	7.39e-09	1.32137e-07	FFAR1
ENSG00000224116	-1.45547	-1.21314	5.22e-12	1.43799e-10	INHBA-AS1
ENSG00000184459	-1.4554	-2.45293	1.94e-09	3.75461e-08	BPIFC
ENSG00000224189	-1.45516	3.48234	3.63e-14	1.30842e-12	HAGLR
ENSG00000164746	-1.45403	2.91781	3.96e-14	1.41115e-12	C7orf57
ENSG00000197616	-1.45362	-2.27132	1.09e-09	2.21298e-08	MYH6
ENSG00000215217	-1.45347	3.31316	3.81e-14	1.36721e-12	C5orf49
ENSG00000239519	-1.45209	-2.4216	1.88e-09	3.65704e-08	CADM2-AS1
ENSG00000234161	-1.45197	-3.31177	4.99e-06	5.43433e-05	PABPC5-AS1
ENSG00000201263	-1.44979	-4.02039	0.00182595	0.0107929	SNORD114-6
ENSG00000172238	-1.4492	-3.65873	7.32e-05	0.000613081	ATOH1
ENSG00000187823	-1.44841	-3.55348	5.08e-05	0.000442546	ZCCHC16
ENSG00000055813	-1.44698	0.437653	1.65e-13	5.54115e-12	CCDC85A
ENSG00000201098	-1.44636	-1.5525	2.91e-11	7.15951e-10	RNY1
ENSG00000156689	-1.44588	1.22729	1.1e-13	3.74017e-12	GLYATL2
ENSG00000274516	-1.44469	-3.94602	0.00242972	0.0137947	FAM74A6
ENSG00000106038	-1.44394	-1.33096	2.79e-11	6.91301e-10	EVX1
ENSG00000163254	-1.44389	-4.02233	0.00182595	0.0107929	CRYGC
ENSG00000159307	-1.44175	-0.203749	6.86e-13	2.10549e-11	SCUBE1
ENSG00000230133	-1.44103	-3.52282	1.26e-05	0.000125283	FLJ33581
ENSG00000181333	-1.43955	-1.36706	9.59e-12	2.51896e-10	HEPHL1
ENSG00000161905	-1.43909	-1.58201	4.33e-11	1.04761e-09	ALOX15
ENSG00000182256	-1.43643	0.425213	3.5e-13	1.12202e-11	GABRG3
ENSG00000123612	-1.43531	0.818948	2.08e-13	6.9055e-12	ACVR1C
ENSG00000274012	-1.43493	6.65187	6.36e-14	2.22616e-12	RN7SL2
ENSG00000157445	-1.43474	2.09528	1.04e-13	3.57809e-12	CACNA2D3
ENSG00000104537	-1.43468	-0.561286	1.21e-12	3.57223e-11	ANXA13
ENSG00000142609	-1.43134	0.696359	2.65e-13	8.6217e-12	CFAP74
ENSG00000130045	-1.4304	-0.868527	2.94e-12	8.31767e-11	NXNL2
ENSG00000170091	-1.42841	5.67696	8.39e-14	2.89629e-12	HMP19
ENSG00000101333	-1.42803	2.89476	1.08e-13	3.6933e-12	PLCB4
ENSG00000170743	-1.42366	2.048	1.73e-13	5.77491e-12	SYT9
ENSG00000140479	-1.42364	3.63008	1.14e-13	3.88814e-12	PCSK6
ENSG00000101977	-1.42346	0.762889	3.02e-13	9.75808e-12	MCF2
ENSG00000170231	-1.42345	-0.0868907	1.17e-12	3.45692e-11	FABP6
ENSG00000128045	-1.42291	3.2614	1.3e-13	4.41407e-12	RASL11B
ENSG00000164756	-1.42287	-2.57139	6.9e-09	1.23976e-07	SLC30A8
ENSG00000172005	-1.4212	4.21143	1.18e-13	4.00918e-12	MAL
ENSG00000224574	-1.42004	-3.88024	0.00220356	0.0126754	COL18A1-AS2
ENSG00000055957	-1.41914	-0.195138	1.4e-12	4.0845e-11	ITIH1
ENSG00000231439	-1.41837	-1.62938	5.91e-11	1.41604e-09	WASIR2
ENSG00000198798	-1.41814	-3.88288	0.00220356	0.0126754	MAGEB3
ENSG00000157703	-1.41678	-0.405823	2.24e-12	6.42229e-11	SVOPL
ENSG00000140795	-1.4161	0.19141	6.78e-13	2.08632e-11	MYLK3
ENSG00000163206	-1.41524	-3.07477	1.38e-06	1.68277e-05	SMCP
ENSG00000248221	-1.41301	-3.64148	7.97e-05	0.000662596	STX18-IT1
ENSG00000106927	-1.41287	-2.18785	4.42e-10	9.46331e-09	AMBP
ENSG00000178235	-1.41273	3.32962	1.74e-13	5.79864e-12	SLITRK1
ENSG00000238741	-1.41222	-1.87092	2.02e-10	4.52334e-09	SCARNA7
ENSG00000116981	-1.41166	-0.736192	5.05e-12	1.39215e-10	NT5C1A
ENSG00000146221	-1.41041	0.147164	1.11e-12	3.29986e-11	TCTE1
ENSG00000225932	-1.40993	-3.66106	0.000100153	0.000811692	CTAGE4
ENSG00000079393	-1.40792	-2.25414	3.29e-09	6.19383e-08	DUSP13
ENSG00000178125	-1.40638	1.27103	3.99e-13	1.26966e-11	PPP1R42
ENSG00000126895	-1.40572	-2.48985	6.74e-09	1.21239e-07	AVPR2
ENSG00000184388	-1.40571	-1.52409	1.47e-10	3.36533e-09	PABPC1L2B
ENSG00000109846	-1.40556	10.8395	1.89e-13	6.28692e-12	CRYAB
ENSG00000173705	-1.40377	3.37255	2.49e-13	8.15409e-12	SUSD5
ENSG00000132671	-1.40313	-3.41183	7.92e-06	8.23693e-05	SSTR4
ENSG00000164825	-1.40239	-2.43723	2.08e-08	3.47959e-07	DEFB1
ENSG00000180828	-1.40001	0.605272	8.26e-13	2.50742e-11	BHLHE22
ENSG00000141738	-1.39648	-1.16615	2.27e-11	5.68393e-10	GRB7
ENSG00000163046	-1.39612	-2.34549	6.07e-09	1.09735e-07	ANKRD30BL
ENSG00000129654	-1.39467	5.92578	2.94e-13	9.52008e-12	FOXJ1
ENSG00000158423	-1.39364	3.08665	3.72e-13	1.18713e-11	RIBC1
ENSG00000185247	-1.39278	-3.63122	0.000196792	0.00149497	MAGEA11
ENSG00000188011	-1.39254	2.18784	5.53e-13	1.73399e-11	RTP5
ENSG00000277157	-1.39216	-2.12	7.08e-10	1.46635e-08	HIST1H4D
ENSG00000163207	-1.39117	-3.79152	0.000844425	0.0054697	IVL
ENSG00000238284	-1.39056	-4.00136	0.00640731	0.031764	LINC01448
ENSG00000111012	-1.38972	3.8741	3.84e-13	1.22488e-11	CYP27B1
ENSG00000135439	-1.38867	7.11213	3.6e-13	1.15316e-11	AGAP2
ENSG00000239402	-1.38731	-3.93392	0.00437684	0.0229979	CYP4F62P
ENSG00000214140	-1.38649	1.43514	8.73e-13	2.64593e-11	PRCD
ENSG00000122852	-1.38597	-3.41482	7.92e-06	8.23693e-05	SFTPA1
ENSG00000141668	-1.38535	1.11335	1.05e-12	3.15041e-11	CBLN2
ENSG00000276410	-1.38496	-3.02189	3.49e-07	4.75566e-06	HIST1H2BB
ENSG00000165966	-1.38487	2.69007	5.57e-13	1.74396e-11	PDZRN4
ENSG00000182447	-1.38432	-3.45126	4.09e-06	4.54955e-05	OTOL1
ENSG00000158022	-1.38342	-0.677992	8.55e-12	2.27414e-10	TRIM63
ENSG00000263800	-1.38338	-3.84812	0.00107014	0.00671875	MIR5684
ENSG00000255727	-1.38196	-3.10188	2.67e-06	3.07789e-05	LINC01489
ENSG00000084674	-1.38189	-0.748206	1.48e-11	3.79451e-10	APOB
ENSG00000152128	-1.3806	5.20436	5.08e-13	1.59869e-11	TMEM163
ENSG00000183166	-1.38004	2.79164	6.72e-13	2.07506e-11	CALN1
ENSG00000074211	-1.37891	4.4285	5.63e-13	1.75973e-11	PPP2R2C
ENSG00000145839	-1.37702	-3.04421	2.12e-07	3.00994e-06	IL9
ENSG00000266019	-1.37507	-2.80317	2.14e-08	3.5823e-07	MIR3609
ENSG00000236333	-1.3748	-1.76387	3.64e-10	7.85627e-09	TRHDE-AS1
ENSG00000167914	-1.37445	1.81045	1.02e-12	3.07411e-11	GSDMA
ENSG00000171243	-1.37419	0.829468	1.71e-12	4.9658e-11	SOSTDC1
ENSG00000164124	-1.37398	5.83276	6.33e-13	1.96619e-11	TMEM144
ENSG00000198570	-1.37352	-3.40057	1.34e-05	0.000131855	RD3
ENSG00000236824	-1.37219	3.48674	7.72e-13	2.35309e-11	BCYRN1
ENSG00000135750	-1.37209	3.29064	8.21e-13	2.49738e-11	KCNK1
ENSG00000176406	-1.37135	2.26654	1.06e-12	3.16132e-11	RIMS2
ENSG00000175121	-1.37104	-3.24945	2.39e-06	2.77982e-05	WFDC5
ENSG00000121381	-1.36984	-3.95228	0.0038716	0.0206938	TAS2R9
ENSG00000155249	-1.36968	-3.90955	0.00310258	0.0171045	OR4K1
ENSG00000197901	-1.36956	-0.873361	9.42e-11	2.2012e-09	SLC22A6
ENSG00000160183	-1.36867	0.907048	2.2e-12	6.30969e-11	TMPRSS3
ENSG00000207562	-1.36795	-3.78002	0.00059565	0.00400467	MIR34C
ENSG00000132854	-1.36793	0.0874175	5.74e-12	1.56954e-10	KANK4
ENSG00000161652	-1.36686	-3.35458	4.31e-06	4.76407e-05	IZUMO2
ENSG00000237412	-1.36654	-2.10137	2.04e-09	3.94234e-08	PRSS56
ENSG00000108381	-1.36529	3.43894	1.04e-12	3.12101e-11	ASPA
ENSG00000144230	-1.36463	5.44496	9.34e-13	2.82213e-11	GPR17
ENSG00000169031	-1.36417	2.12692	1.31e-12	3.84112e-11	COL4A3
ENSG00000127530	-1.36382	-2.13996	1.27e-09	2.56498e-08	OR7C1
ENSG00000170624	-1.36297	2.7689	1.29e-12	3.79516e-11	SGCD
ENSG00000175879	-1.36263	3.51111	1.13e-12	3.37453e-11	HOXD8
ENSG00000152034	-1.36174	-1.92131	1.46e-09	2.90695e-08	MCHR2
ENSG00000113100	-1.36139	-0.793515	3.47e-11	8.47798e-10	CDH9
ENSG00000260338	-1.35953	-3.68871	0.000248556	0.00184305	LINC01570
ENSG00000131808	-1.35722	-3.97836	0.0051611	0.0264779	FSHB
ENSG00000183317	-1.35685	1.28629	2.64e-12	7.5062e-11	EPHA10
ENSG00000166292	-1.3563	5.45086	1.22e-12	3.6029e-11	TMEM100
ENSG00000163993	-1.35584	0.149053	4.58e-12	1.27368e-10	S100P
ENSG00000154914	-1.35556	2.26162	2.05e-12	5.9152e-11	USP43
ENSG00000236306	-1.35504	-4.02997	0.00631211	0.0313816	LINC01241
ENSG00000244342	-1.35454	-0.729764	4.13e-11	1.00089e-09	LINC00698
ENSG00000111834	-1.35422	2.77002	1.69e-12	4.92008e-11	RSPH4A
ENSG00000165887	-1.35319	-1.29603	1.31e-10	3.0025e-09	ANKRD2
ENSG00000134200	-1.35221	-3.86909	0.0033662	0.0183453	TSHB
ENSG00000146197	-1.35192	2.13539	2.2e-12	6.30646e-11	SCUBE3
ENSG00000107518	-1.351	4.32107	1.57e-12	4.57993e-11	ATRNL1
ENSG00000120051	-1.34751	-0.0761799	1.36e-11	3.50153e-10	CFAP58
ENSG00000168298	-1.34684	-0.489908	2.23e-11	5.58234e-10	HIST1H1E
ENSG00000124374	-1.34678	3.77955	1.91e-12	5.53028e-11	PAIP2B
ENSG00000185863	-1.34557	-3.563	0.00011573	0.000927747	TMEM210
ENSG00000133105	-1.34526	-3.48795	4.25e-05	0.000377043	RXFP2
ENSG00000158865	-1.34451	2.26685	2.71e-12	7.69575e-11	SLC5A11
ENSG00000204033	-1.34415	-1.76024	1.79e-09	3.49109e-08	LRIT2
ENSG00000163586	-1.34142	-2.40255	8.95e-09	1.58706e-07	FABP1
ENSG00000203799	-1.33724	-0.181328	2.79e-11	6.91301e-10	CCDC162P
ENSG00000197153	-1.33709	-1.88703	2.94e-09	5.57535e-08	HIST1H3J
ENSG00000205456	-1.33615	-1.77285	1.84e-09	3.58236e-08	TP53TG3D
ENSG00000060140	-1.33535	-0.763641	7.14e-11	1.69155e-09	STYK1
ENSG00000179292	-1.33344	3.78737	3.11e-12	8.78979e-11	TMEM151A
ENSG00000084628	-1.33114	4.02815	3.35e-12	9.39574e-11	NKAIN1
ENSG00000143839	-1.32974	-2.52214	5.46e-08	8.59598e-07	REN
ENSG00000169474	-1.32809	-4.00432	0.00640731	0.031764	SPRR1A
ENSG00000228842	-1.32759	-2.84044	5.99e-07	7.82529e-06	PCDH9-AS2
ENSG00000102239	-1.32599	-2.43258	3.51e-08	5.71206e-07	BRS3
ENSG00000232258	-1.3254	-1.37216	6.5e-10	1.3559e-08	TMEM114
ENSG00000232560	-1.32381	0.631161	2.04e-11	5.1227e-10	LINC01549
ENSG00000163736	-1.32318	0.84165	8.46e-12	2.25764e-10	PPBP
ENSG00000243629	-1.32304	0.336574	1.49e-11	3.79451e-10	LINC00880
ENSG00000143473	-1.32271	1.21833	8.63e-12	2.28862e-10	KCNH1
ENSG00000137571	-1.3224	2.07249	6.03e-12	1.64513e-10	SLCO5A1
ENSG00000124440	-1.32196	5.05902	4.26e-12	1.1893e-10	HIF3A
ENSG00000269900	-1.32163	-3.30322	8.19e-06	8.47601e-05	RMRP
ENSG00000132702	-1.32155	4.41815	4.49e-12	1.24961e-10	HAPLN2
ENSG00000210741	-1.32038	-3.96064	0.00614819	0.0307339	MIR196A1
ENSG00000187699	-1.31954	5.27744	4.61e-12	1.2785e-10	C2orf88
ENSG00000164484	-1.31743	2.18611	7.34e-12	1.98127e-10	TMEM200A
ENSG00000174156	-1.31701	-3.95657	0.00614819	0.0307339	GSTA3
ENSG00000171126	-1.31694	-1.83465	2.87e-09	5.46184e-08	KCNG3
ENSG00000267909	-1.3167	-0.192435	5.28e-11	1.27077e-09	CCDC177
ENSG00000101222	-1.31468	3.2183	6.32e-12	1.71717e-10	SPEF1
ENSG00000171804	-1.3137	-2.84497	5.15e-07	6.80692e-06	WDR87
ENSG00000135446	-1.31298	9.53759	5.58e-12	1.53021e-10	CDK4
ENSG00000171772	-1.31289	-2.32797	2.64e-08	4.34417e-07	SYCE1
ENSG00000203942	-1.31089	-2.70111	2.29e-07	3.22654e-06	C10orf62
ENSG00000122367	-1.3104	2.12166	9.53e-12	2.50731e-10	LDB3
ENSG00000226122	-1.30842	-3.89467	0.00204585	0.0119262	DDC-AS1
ENSG00000180616	-1.30818	3.62414	7.67e-12	2.05284e-10	SSTR2
ENSG00000137098	-1.30791	2.86953	8.59e-12	2.2818e-10	SPAG8
ENSG00000185823	-1.30711	-3.38039	1.78e-05	0.000171619	NPAP1
ENSG00000205301	-1.30677	-3.70247	0.000859738	0.00555303	MGAT4D
ENSG00000173452	-1.30676	1.79508	1.23e-11	3.20472e-10	TMEM196
ENSG00000183549	-1.30502	3.42987	8.68e-12	2.29695e-10	ACSM5
ENSG00000130035	-1.30436	4.42086	8.28e-12	2.21247e-10	GALNT8
ENSG00000150394	-1.30406	1.93694	1.14e-11	2.97582e-10	CDH8
ENSG00000164972	-1.30344	2.49136	1.11e-11	2.91465e-10	C9orf24
ENSG00000129221	-1.30069	-2.80584	1.63e-06	1.97158e-05	AIPL1
ENSG00000189181	-1.2997	-3.30128	2.99e-05	0.000275406	OR14I1
ENSG00000130643	-1.29959	2.718	1.2e-11	3.13185e-10	CALY
ENSG00000144460	-1.29915	-1.80885	3.66e-09	6.83366e-08	NYAP2
ENSG00000048462	-1.29868	-2.64437	1.06e-07	1.58438e-06	TNFRSF17
ENSG00000110975	-1.29786	-3.44789	5.65e-05	0.000487378	SYT10
ENSG00000216306	-1.29772	-3.77665	0.00120506	0.00747128	KRT19P2
ENSG00000109182	-1.2954	-1.49585	2.38e-09	4.57068e-08	CWH43
ENSG00000200156	-1.29386	-2.94355	1.28e-06	1.57208e-05	RNU5B-1
ENSG00000026559	-1.29357	3.21975	1.31e-11	3.39321e-10	KCNG1
ENSG00000198610	-1.29349	-3.5394	0.000320593	0.00230344	AKR1C4
ENSG00000169891	-1.29275	3.75084	1.31e-11	3.39768e-10	REPS2
ENSG00000164099	-1.29152	3.28461	1.38e-11	3.56117e-10	PRSS12
ENSG00000152672	-1.29142	-0.141147	8.37e-11	1.96847e-09	CLEC4F
ENSG00000265787	-1.29105	-2.4856	1.97e-07	2.81708e-06	CYP4F35P
ENSG00000252947	-1.29063	-3.667	0.000191053	0.00145455	SCARNA1
ENSG00000277379	-1.29004	-4.02891	0.00631211	0.0313816	MIR6724-3
ENSG00000164488	-1.2884	1.08237	3.43e-11	8.39172e-10	DACT2
ENSG00000183733	-1.28778	-3.6635	0.000348521	0.00248355	FIGLA
ENSG00000005073	-1.28577	1.29341	2.8e-11	6.91901e-10	HOXA11
ENSG00000162188	-1.28411	3.8188	1.79e-11	4.53352e-10	GNG3
ENSG00000162728	-1.28359	3.81149	1.83e-11	4.60676e-10	KCNJ9
ENSG00000162998	-1.28211	5.94109	1.69e-11	4.30163e-10	FRZB
ENSG00000121634	-1.28204	-3.68068	0.000469554	0.00323839	GJA8
ENSG00000172724	-1.28123	-0.644279	3.36e-10	7.27656e-09	CCL19
ENSG00000170396	-1.28086	2.49373	2.34e-11	5.83002e-10	ZNF804A
ENSG00000106258	-1.28054	1.9182	2.77e-11	6.88302e-10	CYP3A5
ENSG00000228262	-1.27997	-3.54866	0.000256405	0.00188755	LINC01320
ENSG00000185290	-1.27995	-1.8415	9.02e-09	1.59692e-07	NUPR2
ENSG00000131738	-1.27968	-3.83771	0.00163517	0.00980876	KRT33B
ENSG00000132698	-1.27876	-2.26788	4.98e-08	7.89387e-07	RAB25
ENSG00000072163	-1.27809	5.89125	1.99e-11	5.01483e-10	LIMS2
ENSG00000168539	-1.27738	2.05499	3.17e-11	7.7842e-10	CHRM1
ENSG00000167755	-1.27648	4.46314	2.17e-11	5.43915e-10	KLK6
ENSG00000105251	-1.27632	5.33437	2.12e-11	5.33827e-10	SHD
ENSG00000184032	-1.27625	-4.03315	0.00631211	0.0313816	KRTAP20-2
ENSG00000119919	-1.27434	-3.48481	9.17e-05	0.000750281	NKX2-3
ENSG00000178538	-1.27352	4.42657	2.42e-11	6.02125e-10	CA8
ENSG00000182645	-1.27286	-4.03413	0.00631211	0.0313816	CCDC172
ENSG00000013297	-1.27116	6.39307	2.47e-11	6.13457e-10	CLDN11
ENSG00000133454	-1.27055	-0.661482	4.44e-10	9.4925e-09	MYO18B
ENSG00000146385	-1.2693	-3.96688	0.00313176	0.0172381	TAAR8
ENSG00000167749	-1.26883	-2.67591	6.58e-07	8.52975e-06	KLK4
ENSG00000213022	-1.26869	-4.03546	0.00631211	0.0313816	KLK9
ENSG00000183090	-1.26664	1.7011	7.17e-11	1.69538e-09	FREM3
ENSG00000155761	-1.26424	1.07349	7.01e-11	1.66507e-09	SPAG17
ENSG00000206113	-1.26413	0.291446	1.17e-10	2.70526e-09	CFAP99
ENSG00000124467	-1.26352	-3.92074	0.00705673	0.0343462	PSG8
ENSG00000237737	-1.26345	-1.06293	1.55e-09	3.0552e-08	DCTN1-AS1
ENSG00000248197	-1.26241	-3.35316	0.000107517	0.00086723	LINC00290
ENSG00000143032	-1.25936	-2.45173	2.5e-07	3.48912e-06	BARHL2
ENSG00000119946	-1.25897	0.987494	9.79e-11	2.27669e-09	CNNM1
ENSG00000075035	-1.25837	1.03705	9.47e-11	2.21156e-09	WSCD2
ENSG00000267313	-1.25828	-1.77683	4.68e-08	7.45554e-07	KC6
ENSG00000144834	-1.25816	5.80373	3.9e-11	9.48721e-10	TAGLN3
ENSG00000182636	-1.25803	5.60862	3.91e-11	9.50965e-10	NDN
ENSG00000225619	-1.25801	-3.9248	0.0105733	0.0483581	MYT1L-AS1
ENSG00000092529	-1.25788	2.52461	5.28e-11	1.27077e-09	CAPN3
ENSG00000218109	-1.25655	-3.54987	0.000197849	0.00150168	KIRREL3-AS3
ENSG00000007306	-1.25552	-3.9442	0.0038716	0.0206938	CEACAM7
ENSG00000143416	-1.25503	5.06176	4.43e-11	1.07086e-09	SELENBP1
ENSG00000214855	-1.25491	0.345628	1.32e-10	3.02973e-09	APOC1P1
ENSG00000181092	-1.25485	-3.64247	0.000615775	0.00412384	ADIPOQ
ENSG00000243710	-1.25426	0.887736	1.07e-10	2.48379e-09	CFAP57
ENSG00000185467	-1.25416	-2.30011	8.93e-08	1.34767e-06	KPNA7
ENSG00000236188	-1.25258	-3.81854	0.00464438	0.0241697	PRKX-AS1
ENSG00000206650	-1.25246	-3.95365	0.00614819	0.0307339	SNORA70G
ENSG00000206052	-1.2509	2.73681	6.19e-11	1.47661e-09	DOK6
ENSG00000116661	-1.25042	4.76541	5.27e-11	1.2707e-09	FBXO2
ENSG00000134343	-1.25031	1.14841	1.05e-10	2.43328e-09	ANO3
ENSG00000114248	-1.24958	-3.02053	7.39e-06	7.72871e-05	LRRC31
ENSG00000164500	-1.24941	-3.79963	0.00168458	0.0100635	C7orf72
ENSG00000095713	-1.24801	3.62363	6.1e-11	1.45742e-09	CRTAC1
ENSG00000207863	-1.24622	-3.32012	2.97e-05	0.000273459	MIR125B2
ENSG00000224157	-1.24609	-1.81429	8.35e-09	1.48471e-07	HCG14
ENSG00000172461	-1.24563	4.42721	6.3e-11	1.49878e-09	FUT9
ENSG00000231532	-1.24549	-3.57592	0.000713279	0.00470802	LINC01249
ENSG00000187726	-1.2416	-0.10811	5.32e-10	1.12583e-08	DNAJB13
ENSG00000234438	-1.24146	-3.64487	0.000615775	0.00412384	KBTBD13
ENSG00000185615	-1.23947	2.37545	1.01e-10	2.33813e-09	PDIA2
ENSG00000151882	-1.23926	-0.136482	5.03e-10	1.06591e-08	CCL28
ENSG00000159398	-1.23891	-2.28882	2.45e-07	3.42657e-06	CES5A
ENSG00000127252	-1.23644	3.63381	9.09e-11	2.13074e-09	HRASLS
ENSG00000019505	-1.23635	3.45991	9.6e-11	2.23687e-09	SYT13
ENSG00000238099	-1.2345	0.358431	2.9e-10	6.32567e-09	LINC01625
ENSG00000156150	-1.23424	0.114289	2.74e-10	6.00784e-09	ALX3
ENSG00000188991	-1.2334	-2.48279	3.7e-07	5.02271e-06	SLC15A5
ENSG00000266200	-1.2334	-3.92609	0.00437684	0.0229979	PNLIPRP2
ENSG00000124557	-1.23311	-1.64264	2.29e-08	3.80135e-07	BTN1A1
ENSG00000170965	-1.23217	-0.911023	3.19e-09	6.02647e-08	PLAC1
ENSG00000277893	-1.22831	-1.69511	1.63e-08	2.76866e-07	SRD5A2
ENSG00000103184	-1.22645	2.60661	1.5e-10	3.41296e-09	SEC14L5
ENSG00000130829	-1.22543	0.954079	2.53e-10	5.57603e-09	DUSP9
ENSG00000168490	-1.2254	4.96275	1.21e-10	2.7923e-09	PHYHIP
ENSG00000184788	-1.22532	-1.67362	2.31e-08	3.82947e-07	SATL1
ENSG00000225546	-1.22474	-3.82887	0.00112972	0.00704951	LVCAT5
ENSG00000180071	-1.22376	-1.97584	6.08e-08	9.50487e-07	ANKRD18A
ENSG00000167676	-1.22372	1.60644	2.04e-10	4.55514e-09	PLIN4
ENSG00000221867	-1.22334	-3.09089	4.95e-06	5.39479e-05	MAGEA3
ENSG00000186198	-1.22144	1.93663	1.98e-10	4.44367e-09	SLC51B
ENSG00000196990	-1.22084	2.29968	1.96e-10	4.41389e-09	FAM163B
ENSG00000134020	-1.22063	1.58987	2.51e-10	5.52778e-09	PEBP4
ENSG00000147488	-1.22059	3.05294	1.65e-10	3.7512e-09	ST18
ENSG00000154027	-1.21883	4.37016	1.56e-10	3.54457e-09	AK5
ENSG00000057593	-1.21823	-1.23939	6.47e-09	1.16423e-07	F7
ENSG00000177791	-1.21672	1.49507	2.75e-10	6.01824e-09	MYOZ1
ENSG00000207975	-1.21666	-3.73731	0.000872106	0.00562592	MIR181B1
ENSG00000167992	-1.21508	3.32735	1.89e-10	4.26002e-09	VWCE
ENSG00000169550	-1.21493	-3.73558	0.00119639	0.00742281	MUC15
ENSG00000122859	-1.21367	-2.49347	2.26e-07	3.1897e-06	NEUROG3
ENSG00000240891	-1.213	-0.865839	4.29e-09	7.96916e-08	PLCXD2
ENSG00000115155	-1.21285	0.563003	4.93e-10	1.04701e-08	OTOF
ENSG00000181418	-1.21213	3.0884	2.2e-10	4.86698e-09	DDN
ENSG00000163377	-1.21151	-0.918023	4.58e-09	8.48398e-08	FAM19A4
ENSG00000167434	-1.21035	2.69426	2.42e-10	5.34145e-09	CA4
ENSG00000109132	-1.20802	-3.05404	2.36e-05	0.000222513	PHOX2B
ENSG00000181072	-1.20779	-1.07004	9.62e-09	1.6975e-07	CHRM2
ENSG00000171368	-1.20762	5.64575	2.15e-10	4.76779e-09	TPPP
ENSG00000215475	-1.20744	-0.165146	1.47e-09	2.91763e-08	SIAH3
ENSG00000232810	-1.20593	1.3564	3.89e-10	8.38715e-09	TNF
ENSG00000204970	-1.20585	0.905415	5.12e-10	1.08431e-08	PCDHA1
ENSG00000275868	-1.2054	-4.03113	0.00631211	0.0313816	MIR8054
ENSG00000146910	-1.20514	2.68986	2.81e-10	6.13788e-09	CNPY1
ENSG00000078399	-1.20491	1.82311	3.19e-10	6.924e-09	HOXA9
ENSG00000215187	-1.20482	0.590538	6.56e-10	1.36472e-08	FAM166B
ENSG00000159961	-1.20431	-3.66306	0.001422	0.00863442	OR3A3
ENSG00000276085	-1.20359	2.89574	2.89e-10	6.29777e-09	CCL3L3
ENSG00000180638	-1.20307	4.66165	2.55e-10	5.60864e-09	SLC47A2
ENSG00000166246	-1.20203	2.3424	3.35e-10	7.27656e-09	C16orf71
ENSG00000144485	-1.20113	7.37013	2.6e-10	5.70873e-09	HES6
ENSG00000213512	-1.2011	-1.22573	1.07e-08	1.87828e-07	GBP7
ENSG00000111249	-1.20046	1.45711	4.84e-10	1.02818e-08	CUX2
ENSG00000115705	-1.20016	-2.52328	8.81e-07	1.11287e-05	TPO
ENSG00000107317	-1.19955	7.9259	2.73e-10	5.98376e-09	PTGDS
ENSG00000004838	-1.19883	4.51826	2.97e-10	6.4591e-09	ZMYND10
ENSG00000164100	-1.19558	0.48998	8.25e-10	1.69055e-08	NDST3
ENSG00000186204	-1.1945	1.59864	5.89e-10	1.23848e-08	CYP4F12
ENSG00000256508	-1.19448	-2.6445	1.77e-06	2.11679e-05	MRGPRF-AS1
ENSG00000171931	-1.19303	-1.09742	7.87e-09	1.40693e-07	FBXW10
ENSG00000183654	-1.19174	-2.06351	2.82e-07	3.89602e-06	2024-03-11
ENSG00000152582	-1.18969	2.61925	4.72e-10	1.00508e-08	SPEF2
ENSG00000042832	-1.18897	1.25352	7.54e-10	1.55782e-08	TG
ENSG00000187140	-1.18859	1.57231	6.22e-10	1.30147e-08	FOXD3
ENSG00000205126	-1.18834	-3.44662	0.000182472	0.00139841	ACCSL
ENSG00000221808	-1.18759	-4.03645	0.00631211	0.0313816	MIR1256
ENSG00000081277	-1.18743	0.367789	1.48e-09	2.93966e-08	PKP1
ENSG00000149735	-1.1871	-3.57812	0.000199235	0.00151088	GPHA2
ENSG00000278463	-1.18652	-2.55694	1.08e-06	1.34876e-05	HIST1H2AB
ENSG00000101445	-1.18559	4.61158	4.62e-10	9.86257e-09	PPP1R16B
ENSG00000241224	-1.18475	-3.82135	0.00646814	0.0319686	FLJ22763
ENSG00000146250	-1.18392	3.01151	5.46e-10	1.15397e-08	PRSS35
ENSG00000184160	-1.18389	0.249057	1.57e-09	3.08457e-08	ADRA2C
ENSG00000141431	-1.18271	2.87195	5.77e-10	1.21511e-08	ASXL3
ENSG00000186009	-1.18249	-2.73789	2.71e-06	3.118e-05	ATP4B
ENSG00000187151	-1.18015	-1.99744	2.36e-07	3.31036e-06	ANGPTL5
ENSG00000160401	-1.18002	2.46713	6.66e-10	1.3834e-08	CFAP157
ENSG00000250107	-1.17967	-0.284316	3.43e-09	6.44421e-08	CACNA1G-AS1
ENSG00000184005	-1.17878	3.79609	5.91e-10	1.24049e-08	ST6GALNAC3
ENSG00000146090	-1.17836	3.17779	6.55e-10	1.36472e-08	RASGEF1C
ENSG00000277588	-1.17811	-3.72179	0.00281108	0.0156767	MIR6806
ENSG00000148795	-1.17767	-0.778988	6.1e-09	1.10083e-07	CYP17A1
ENSG00000116852	-1.1741	5.86148	6.43e-10	1.34311e-08	KIF21B
ENSG00000143869	-1.17407	0.998615	1.16e-09	2.34064e-08	GDF7
ENSG00000156738	-1.17377	-1.86225	8.63e-08	1.30707e-06	MS4A1
ENSG00000185652	-1.1728	-2.08812	2.22e-07	3.13361e-06	NTF3
ENSG00000149968	-1.17276	0.831609	1.4e-09	2.8057e-08	MMP3
ENSG00000115252	-1.17258	3.21606	7.58e-10	1.56366e-08	PDE1A
ENSG00000136960	-1.17176	5.76334	6.9e-10	1.4324e-08	ENPP2
ENSG00000184945	-1.17152	-3.86609	0.00988087	0.0457089	AQP12A
ENSG00000184261	-1.17066	0.928679	1.54e-09	3.04326e-08	KCNK12
ENSG00000263429	-1.17051	-1.06381	1.36e-08	2.34808e-07	LINC00675
ENSG00000006016	-1.17008	3.58131	7.93e-10	1.62873e-08	CRLF1
ENSG00000134317	-1.16752	1.63595	1.29e-09	2.58682e-08	GRHL1
ENSG00000237223	-1.16728	-3.40319	0.000173484	0.0013372	SULT1C2P1
ENSG00000146477	-1.16645	1.67071	1.2e-09	2.41629e-08	SLC22A3
ENSG00000137968	-1.1627	4.3016	9.49e-10	1.93914e-08	SLC44A5
ENSG00000203782	-1.16232	-3.3797	0.000255865	0.00188597	LOR
ENSG00000183185	-1.16128	-2.35723	6.62e-07	8.57858e-06	GABRR3
ENSG00000197748	-1.16106	2.27707	1.26e-09	2.54683e-08	CFAP43
ENSG00000081248	-1.16061	-1.3259	5.96e-08	9.34372e-07	CACNA1S
ENSG00000248771	-1.15989	-3.50099	0.000391294	0.00275865	LINC01207
ENSG00000178457	-1.15972	-3.8361	0.00672941	0.0330028	LINC00314
ENSG00000158445	-1.15894	4.32735	1.09e-09	2.21399e-08	KCNB1
ENSG00000009765	-1.1585	-3.17394	8.5e-05	0.0007011	IYD
ENSG00000274824	-1.1578	-3.47856	0.000888571	0.00571516	MIR7152
ENSG00000215533	-1.15724	-2.12427	5.51e-07	7.25353e-06	LINC00189
ENSG00000188176	-1.15717	-1.07972	1.62e-08	2.74363e-07	SMTNL2
ENSG00000118307	-1.15653	2.12061	1.49e-09	2.95854e-08	CASC1
ENSG00000100906	-1.1557	8.08638	1.13e-09	2.29205e-08	NFKBIA
ENSG00000078295	-1.15519	6.95138	1.15e-09	2.3386e-08	ADCY2
ENSG00000184254	-1.1551	3.53015	1.3e-09	2.60887e-08	ALDH1A3
ENSG00000229891	-1.15502	2.21526	1.56e-09	3.06963e-08	LINC01315
ENSG00000213809	-1.15443	-0.696973	1.48e-08	2.53565e-07	KLRK1
ENSG00000260704	-1.15408	-3.12176	2.03e-05	0.000193735	LINC00543
ENSG00000162383	-1.15379	0.687434	2.67e-09	5.09169e-08	SLC1A7
ENSG00000146618	-1.15348	-3.8191	0.00646814	0.0319686	FERD3L
ENSG00000260876	-1.15347	-1.7674	2.17e-07	3.07969e-06	LINC01229
ENSG00000248859	-1.1533	-2.07994	3.79e-07	5.11593e-06	LINC01574
ENSG00000124920	-1.15222	5.97878	1.29e-09	2.59544e-08	MYRF
ENSG00000169836	-1.15213	-2.22955	1.17e-06	1.44125e-05	TACR3
ENSG00000147676	-1.15202	1.60467	2.06e-09	3.97908e-08	MAL2
ENSG00000124657	-1.15172	-1.27865	4.45e-08	7.12697e-07	OR2B6
ENSG00000146151	-1.15167	1.17253	2.37e-09	4.54973e-08	HMGCLL1
ENSG00000274172	-1.15129	-3.74389	0.00394268	0.0210155	MIR8071-1
ENSG00000189099	-1.15023	-2.76337	4.6e-06	5.0432e-05	PRSS48
ENSG00000134258	-1.14973	-0.685437	1.5e-08	2.55911e-07	VTCN1
ENSG00000157219	-1.14905	-0.377077	1.09e-08	1.91297e-07	HTR5A
ENSG00000170549	-1.14819	4.13193	1.54e-09	3.04326e-08	IRX1
ENSG00000233093	-1.14812	-1.63611	5.36e-08	8.45192e-07	LINC00892
ENSG00000166840	-1.14807	-0.652306	1.55e-08	2.6432e-07	GLYATL1
ENSG00000184860	-1.1476	-2.32209	1.29e-06	1.58089e-05	SDR42E1
ENSG00000171517	-1.14686	-1.89934	2.12e-07	3.00994e-06	LPAR3
ENSG00000124564	-1.14614	-2.14036	2.89e-07	3.98155e-06	SLC17A3
ENSG00000200354	-1.14526	-3.46595	0.000362199	0.00257258	SNORA71D
ENSG00000150628	-1.14475	0.141894	5.25e-09	9.6333e-08	SPATA4
ENSG00000170956	-1.14353	-1.64958	6.1e-08	9.52997e-07	CEACAM3
ENSG00000154316	-1.14177	-0.345608	1.21e-08	2.09773e-07	TDH
ENSG00000163833	-1.14145	-2.61394	4.81e-06	5.25281e-05	FBXO40
ENSG00000006555	-1.14049	-2.26287	1.03e-06	1.28393e-05	TTC22
ENSG00000175707	-1.14035	-3.18482	6.12e-05	0.000524146	KDF1
ENSG00000183019	-1.13975	0.952408	3.3e-09	6.20082e-08	MCEMP1
ENSG00000118113	-1.13961	-0.528864	2.24e-08	3.72926e-07	MMP8
ENSG00000223572	-1.13945	0.496249	5.85e-09	1.06187e-07	CKMT1A
ENSG00000204930	-1.13911	-2.53105	2.23e-06	2.61341e-05	FAM221B
ENSG00000272636	-1.13869	2.75355	2.4e-09	4.60418e-08	DOC2B
ENSG00000171102	-1.13868	-3.35911	0.000434737	0.00303199	OBP2B
ENSG00000169676	-1.13842	-2.15951	8.01e-07	1.02372e-05	DRD5
ENSG00000015592	-1.13793	5.88128	2.03e-09	3.92264e-08	STMN4
ENSG00000167641	-1.13793	4.87994	2.07e-09	3.99001e-08	PPP1R14A
ENSG00000205057	-1.13649	-2.30309	7.34e-07	9.45776e-06	CLLU1OS
ENSG00000276409	-1.13583	-2.31894	4.84e-06	5.27659e-05	CCL14
ENSG00000196668	-1.13443	1.2667	3.88e-09	7.22286e-08	LINC00173
ENSG00000118245	-1.1344	-3.77105	0.00166441	0.00996351	TNP1
ENSG00000274749	-1.13403	-3.74882	0.00529191	0.0270371	KRTAP7-1
ENSG00000123901	-1.13331	0.28513	8.55e-09	1.51767e-07	GPR83
ENSG00000259666	-1.13263	-1.43738	9.06e-08	1.36591e-06	LINGO1-AS1
ENSG00000207988	-1.13216	-3.98022	0.00847912	0.040147	MIR576
ENSG00000155754	-1.13199	-0.857672	2.83e-08	4.65528e-07	ALS2CR11
ENSG00000196431	-1.13143	-1.92669	5.38e-07	7.09472e-06	CRYBA4
ENSG00000160202	-1.13019	-3.76635	0.00412953	0.0218705	CRYAA
ENSG00000157782	-1.12973	2.76199	3.21e-09	6.05974e-08	CABP1
ENSG00000038295	-1.12948	-0.188961	1.65e-08	2.79453e-07	TLL1
ENSG00000186642	-1.12872	4.6406	2.8e-09	5.33064e-08	PDE2A
ENSG00000111344	-1.12776	1.91058	4.22e-09	7.84463e-08	RASAL1
ENSG00000163395	-1.12738	2.97129	3.46e-09	6.48462e-08	IGFN1
ENSG00000104321	-1.12732	-2.10708	6.1e-07	7.95557e-06	TRPA1
ENSG00000148704	-1.12642	0.519993	1.24e-08	2.14689e-07	VAX1
ENSG00000118702	-1.12565	-3.23634	0.000315409	0.00227089	GHRH
ENSG00000105519	-1.12544	5.99996	3e-09	5.67483e-08	CAPS
ENSG00000206102	-1.12533	-3.88066	0.0102497	0.0471388	KRTAP19-8
ENSG00000150676	-1.12514	-3.48195	0.000371853	0.0026336	CCDC83
ENSG00000204118	-1.1247	-2.25373	2.16e-06	2.53829e-05	NAP1L6
ENSG00000164600	-1.12458	-0.971476	4.86e-08	7.70923e-07	NEUROD6
ENSG00000158887	-1.12288	2.97978	3.72e-09	6.9516e-08	MPZ
ENSG00000168754	-1.12266	1.71675	4.97e-09	9.1606e-08	FAM178B
ENSG00000265843	-1.12259	-3.09445	4.61e-05	0.00040506	LINC01029
ENSG00000173947	-1.12196	5.55383	3.35e-09	6.30246e-08	PIFO
ENSG00000134602	-1.12182	1.64554	4.98e-09	9.17704e-08	STK26
ENSG00000151948	-1.11982	1.6532	5.61e-09	1.02167e-07	GLT1D1
ENSG00000152910	-1.11967	3.37041	4.06e-09	7.56091e-08	CNTNAP4
ENSG00000183145	-1.1192	-0.989641	7.38e-08	1.13487e-06	RIPPLY3
ENSG00000234423	-1.11769	-3.03856	9.5e-05	0.000775127	LINC01250
ENSG00000114757	-1.11646	3.417	4.4e-09	8.16056e-08	PEX5L
ENSG00000168746	-1.11587	-3.77274	0.00753427	0.0362479	LINC01620
ENSG00000198597	-1.11441	2.81763	4.92e-09	9.08849e-08	ZNF536
ENSG00000109158	-1.11312	2.01517	6.07e-09	1.09735e-07	GABRA4
ENSG00000169218	-1.11261	-2.76256	1.16e-05	0.000116179	RSPO1
ENSG00000102243	-1.11222	-3.8635	0.00988087	0.0457089	VGLL1
ENSG00000101892	-1.11135	-2.4605	2.88e-06	3.29376e-05	ATP1B4
ENSG00000277632	-1.10886	4.1533	5.3e-09	9.6942e-08	CCL3
ENSG00000159387	-1.10759	-1.76078	1.99e-06	2.36154e-05	IRX6
ENSG00000277399	-1.10699	0.530827	1.5e-08	2.55832e-07	GPR179
ENSG00000078900	-1.10643	3.63476	5.87e-09	1.06478e-07	TP73
ENSG00000132972	-1.10606	-3.32964	0.000189302	0.00144311	RNF17
ENSG00000173811	-1.10433	1.23422	9.86e-09	1.7388e-07	CCDC13-AS1
ENSG00000177984	-1.10399	-1.90432	7.48e-07	9.60575e-06	LCN15
ENSG00000055732	-1.1039	0.404017	1.49e-08	2.55679e-07	MCOLN3
ENSG00000101198	-1.10375	7.34508	5.78e-09	1.05142e-07	NKAIN4
ENSG00000263979	-1.10339	-3.84666	0.00944453	0.0440305	MIR4672
ENSG00000237361	-1.10218	-3.57447	0.000917651	0.00588041	TUSC8
ENSG00000185664	-1.10216	0.758778	1.25e-08	2.15928e-07	PMEL
ENSG00000214456	-1.10104	1.79789	8.96e-09	1.58706e-07	PLIN5
ENSG00000163354	-1.10103	0.541727	1.39e-08	2.39303e-07	DCST2
ENSG00000135960	-1.1009	-1.3077	2.59e-07	3.60891e-06	EDAR
ENSG00000236663	-1.10089	-2.08465	1.14e-06	1.41798e-05	FRGCA
ENSG00000115468	-1.10069	6.41259	6.38e-09	1.14988e-07	EFHD1
ENSG00000197888	-1.09938	-2.03654	8.59e-07	1.09039e-05	UGT2B17
ENSG00000165192	-1.09937	-2.33647	2.49e-06	2.88823e-05	ASB11
ENSG00000159650	-1.09826	-1.32957	1.09e-07	1.6138e-06	UROC1
ENSG00000248712	-1.09793	1.3079	1.14e-08	1.98245e-07	CCDC153
ENSG00000250420	-1.09789	-2.81756	1.76e-05	0.000169377	AACSP1
ENSG00000168303	-1.09771	5.8176	7.04e-09	1.2629e-07	MPLKIP
ENSG00000166793	-1.09734	2.98959	8.1e-09	1.4431e-07	YPEL4
ENSG00000253230	-1.09653	2.51693	9.48e-09	1.67471e-07	LINC00599
ENSG00000213088	-1.09644	3.95986	7.92e-09	1.41303e-07	ACKR1
ENSG00000276733	-1.09636	-3.30139	0.000445397	0.00309143	MIR7158
ENSG00000140623	-1.09602	-2.64106	2.41e-05	0.000226732	2024-09-12
ENSG00000128253	-1.09549	-1.09363	1.17e-07	1.73299e-06	RFPL2
ENSG00000131864	-1.09529	-3.15042	0.000137648	0.00108359	USP29
ENSG00000172967	-1.09414	-2.94709	6.83e-05	0.000576887	XKR3
ENSG00000073734	-1.09388	-1.97189	9.37e-07	1.17686e-05	ABCB11
ENSG00000250208	-1.09257	0.0823222	2.39e-08	3.95668e-07	FZD10-AS1
ENSG00000239921	-1.09165	-3.80705	0.00448679	0.0234762	LINC01471
ENSG00000226717	-1.09119	-3.35034	0.000355653	0.00252918	PTPRD-AS2
ENSG00000166923	-1.091	2.29908	1.16e-08	2.01869e-07	GREM1
ENSG00000154175	-1.09064	4.52454	9.05e-09	1.59961e-07	ABI3BP
ENSG00000171495	-1.09034	-3.57784	0.000917651	0.00588041	MROH2B
ENSG00000196581	-1.08972	2.44146	1.16e-08	2.01261e-07	AJAP1
ENSG00000144821	-1.08958	1.20141	1.59e-08	2.70412e-07	MYH15
ENSG00000135111	-1.08935	3.06624	1.03e-08	1.81038e-07	TBX3
ENSG00000224383	-1.08921	2.952	1.06e-08	1.8631e-07	PRR29
ENSG00000235760	-1.08727	-3.21561	0.000184499	0.00141146	HCG2040054
ENSG00000178796	-1.08712	0.765549	2.09e-08	3.5047e-07	RIIAD1
ENSG00000254880	-1.08665	-1.80596	8.33e-07	1.06006e-05	PKNOX2-AS1
ENSG00000106631	-1.08497	-1.64484	3.77e-07	5.10825e-06	MYL7
ENSG00000100142	-1.08259	1.59351	1.9e-08	3.19367e-07	POLR2F
ENSG00000130822	-1.08184	3.18502	1.27e-08	2.19586e-07	PNCK
ENSG00000204528	-1.08154	-2.4584	5.4e-06	5.82346e-05	PSORS1C3
ENSG00000018236	-1.08151	7.37704	1.14e-08	1.98405e-07	CNTN1
ENSG00000146809	-1.08127	-3.67895	0.00322117	0.0176352	ASB15
ENSG00000162913	-1.08101	-0.613322	1.05e-07	1.57468e-06	C1orf145
ENSG00000131650	-1.0798	1.50057	2.06e-08	3.45486e-07	KREMEN2
ENSG00000174460	-1.07975	3.20402	1.4e-08	2.40472e-07	ZCCHC12
ENSG00000142959	-1.07906	2.12524	1.57e-08	2.67852e-07	BEST4
ENSG00000197165	-1.07765	-0.328121	5.19e-08	8.20546e-07	SULT1A2
ENSG00000251151	-1.07712	-0.708693	9.57e-08	1.4351e-06	HOXC-AS3
ENSG00000162399	-1.07683	-2.83131	3.91e-05	0.000350351	BSND
ENSG00000171855	-1.07556	-3.56486	0.00222185	0.0127637	IFNB1
ENSG00000124343	-1.07472	-0.874066	1.06e-07	1.58438e-06	XG
ENSG00000182118	-1.07349	4.25316	1.55e-08	2.63616e-07	FAM89A
ENSG00000114854	-1.07318	-0.937229	1.47e-07	2.13697e-06	TNNC1
ENSG00000166091	-1.07294	4.92772	1.53e-08	2.60977e-07	CMTM5
ENSG00000240602	-1.07198	-2.08541	1.69e-06	2.03535e-05	AADACP1
ENSG00000203908	-1.07123	-2.6881	8.77e-06	9.03266e-05	KHDC3L
ENSG00000168843	-1.07107	0.380427	3.86e-08	6.26089e-07	FSTL5
ENSG00000166118	-1.07077	-3.58108	0.00297267	0.0164878	SPATA19
ENSG00000208892	-1.07043	-3.40731	0.000324898	0.00232955	SNORA49
ENSG00000070087	-1.07014	9.06789	1.59e-08	2.70427e-07	PFN2
ENSG00000074771	-1.06961	-2.25761	1.04e-05	0.000105832	NOX3
ENSG00000207389	-1.06931	-3.92198	0.00705673	0.0343462	RNU1-4
ENSG00000179219	-1.0692	-2.35529	8.49e-06	8.76783e-05	LINC00311
ENSG00000143355	-1.0691	3.01478	1.85e-08	3.12057e-07	LHX9
ENSG00000159182	-1.06794	-3.58966	0.00151105	0.0091209	PRAC1
ENSG00000181215	-1.06728	-1.20269	5.78e-07	7.58625e-06	C4orf50
ENSG00000275152	-1.06705	-3.67504	0.00245845	0.0139339	CCL16
ENSG00000100557	-1.06705	-2.56172	8.44e-06	8.72047e-05	C14orf105
ENSG00000184845	-1.06653	0.073779	7.22e-08	1.11263e-06	DRD1
ENSG00000122585	-1.06608	2.93946	2.21e-08	3.68132e-07	NPY
ENSG00000239183	-1.06543	-3.75058	0.0107534	0.0489753	SNORA84
ENSG00000277494	-1.065	2.59182	2.23e-08	3.71494e-07	GPIHBP1
ENSG00000253293	-1.06465	3.5743	2.03e-08	3.41012e-07	HOXA10
ENSG00000228376	-1.06428	-1.84951	2.05e-06	2.41526e-05	GAS2L1P2
ENSG00000115896	-1.06388	3.57116	2.12e-08	3.54907e-07	PLCL1
ENSG00000240505	-1.0638	-3.57594	0.00184181	0.0108755	TNFRSF13B
ENSG00000169306	-1.06305	-0.0664912	8.28e-08	1.2619e-06	IL1RAPL1
ENSG00000152969	-1.06155	2.6488	2.63e-08	4.32876e-07	JAKMIP1
ENSG00000155974	-1.06103	0.254899	6.07e-08	9.49081e-07	GRIP1
ENSG00000112273	-1.06076	-3.44597	0.000973189	0.0061793	HDGFL1
ENSG00000167080	-1.06072	-3.62269	0.00164941	0.00988732	B4GALNT2
ENSG00000171790	-1.0606	-0.146842	8.37e-08	1.27223e-06	SLFNL1
ENSG00000164123	-1.06046	-2.90079	4.92e-05	0.000429925	C4orf45
ENSG00000231824	-1.05965	-2.95653	9.44e-05	0.000771029	AKAIN1
ENSG00000196553	-1.05961	-3.12164	0.00012882	0.00102103	LINC00238
ENSG00000149516	-1.05953	-2.65561	2.19e-05	0.000207504	MS4A3
ENSG00000198092	-1.05948	-3.27955	0.00020914	0.00157704	TMPRSS11F
ENSG00000251209	-1.05942	-3.13624	0.000248806	0.00184333	LINC00923
ENSG00000188783	-1.05939	5.61718	2.24e-08	3.72979e-07	PRELP
ENSG00000187033	-1.05914	-3.50758	0.0022501	0.0129046	SAMD7
ENSG00000198088	-1.05854	-0.530949	1.24e-07	1.81911e-06	NUP62CL
ENSG00000132932	-1.05821	2.31902	3.01e-08	4.92337e-07	ATP8A2
ENSG00000104055	-1.05806	2.03497	2.95e-08	4.83791e-07	TGM5
ENSG00000185028	-1.05799	-3.16436	0.000579371	0.00390732	LRRC14B
ENSG00000099812	-1.05751	-2.1138	4.35e-06	4.80082e-05	MISP
ENSG00000198354	-1.05745	-1.35631	2.43e-06	2.82998e-05	DCAF12L2
ENSG00000143627	-1.05672	-2.59975	1.07e-05	0.000108514	PKLR
ENSG00000141665	-1.05661	1.72952	3.46e-08	5.63447e-07	FBXO15
ENSG00000078795	-1.05557	-1.65675	8.14e-07	1.03732e-05	PKD2L2
ENSG00000036672	-1.0546	5.299	2.6e-08	4.29566e-07	USP2
ENSG00000274621	-1.05458	-3.68202	0.00548747	0.0279377	MIR6867
ENSG00000182508	-1.05422	0.171202	8.02e-08	1.22699e-06	LHFPL1
ENSG00000225039	-1.05402	-2.61631	6.83e-06	7.21545e-05	LINC01058
ENSG00000162624	-1.05402	-1.74353	1.29e-06	1.58392e-05	LHX8
ENSG00000252481	-1.05358	-0.505594	1.08e-07	1.61266e-06	SCARNA13
ENSG00000124780	-1.05306	-1.79092	2.23e-06	2.61341e-05	KCNK17
ENSG00000134193	-1.05281	-3.24872	0.000233015	0.00174119	REG4
ENSG00000258700	-1.05258	-3.44021	0.00211946	0.0122688	LINC00871
ENSG00000243715	-1.05177	-3.72717	0.00820277	0.0389845	CACNA2D3-AS1
ENSG00000204323	-1.05149	2.98511	3.2e-08	5.22609e-07	SMIM5
ENSG00000006283	-1.05026	4.26141	3.08e-08	5.03991e-07	CACNA1G
ENSG00000251381	-1.04886	-1.29621	7.41e-07	9.5365e-06	LINC00958
ENSG00000106415	-1.04854	6.02127	3.07e-08	5.02562e-07	GLCCI1
ENSG00000184564	-1.04841	-1.64373	8.2e-07	1.04538e-05	SLITRK6
ENSG00000150656	-1.0472	5.183	3.24e-08	5.28786e-07	CNDP1
ENSG00000177468	-1.04699	-3.12631	0.00012882	0.00102103	OLIG3
ENSG00000205231	-1.04682	-3.1282	0.00017924	0.00137547	TTLL10-AS1
ENSG00000205899	-1.04618	-3.35021	0.00106664	0.00670407	BHLHA9
ENSG00000053524	-1.04569	2.463	4.16e-08	6.697e-07	MCF2L2
ENSG00000228784	-1.04499	-1.40423	8.43e-07	1.07063e-05	LINC00954
ENSG00000030304	-1.04333	-2.01859	3.72e-06	4.16714e-05	MUSK
ENSG00000140527	-1.04331	1.16531	5.84e-08	9.16458e-07	WDR93
ENSG00000185267	-1.04281	0.320778	8.79e-08	1.32909e-06	CDNF
ENSG00000260220	-1.04212	-3.27986	0.000598842	0.00402301	CCDC187
ENSG00000143867	-1.04107	2.6219	4.59e-08	7.32008e-07	OSR1
ENSG00000101489	-1.04097	3.38148	4.34e-08	6.94725e-07	CELF4
ENSG00000250584	-1.04092	-1.97092	4.58e-06	5.03552e-05	LINC01511
ENSG00000275302	-1.04036	3.92625	4.15e-08	6.6814e-07	CCL4
ENSG00000168878	-1.03942	-2.00348	2.99e-06	3.3978e-05	SFTPB
ENSG00000166897	-1.03845	4.15957	4.49e-08	7.1804e-07	ELFN2
ENSG00000189320	-1.03781	2.55347	5.01e-08	7.93659e-07	FAM180A
ENSG00000185742	-1.03773	2.35183	5.2e-08	8.2123e-07	C11orf87
ENSG00000238835	-1.0376	-3.792	0.00588635	0.0296727	SCARNA18
ENSG00000189292	-1.03757	0.712843	8.08e-08	1.23465e-06	FAM150B
ENSG00000221643	-1.03741	-1.75495	1.76e-06	2.11438e-05	SNORA77
ENSG00000165443	-1.03696	6.81689	4.28e-08	6.86692e-07	PHYHIPL
ENSG00000198910	-1.03641	4.82225	4.51e-08	7.19891e-07	L1CAM
ENSG00000173988	-1.03639	0.00672837	1.52e-07	2.19738e-06	LRRC63
ENSG00000240720	-1.03596	-1.38601	1.04e-06	1.29345e-05	LRRD1
ENSG00000103460	-1.03585	3.89575	4.73e-08	7.52249e-07	TOX3
ENSG00000163735	-1.03487	3.75277	4.8e-08	7.63299e-07	CXCL5
ENSG00000184560	-1.03465	-2.02515	6.64e-06	7.03595e-05	C17orf74
ENSG00000171557	-1.03312	-2.72399	3.82e-05	0.000343574	FGG
ENSG00000233791	-1.03295	-1.91392	2.82e-06	3.22442e-05	LINC01136
ENSG00000115607	-1.03262	-0.0272621	1.06e-07	1.57644e-06	IL18RAP
ENSG00000158715	-1.03213	2.98753	5.67e-08	8.91784e-07	SLC45A3
ENSG00000166736	-1.03046	-2.33986	1.01e-05	0.000102595	HTR3A
ENSG00000240137	-1.03036	1.45921	7.99e-08	1.22337e-06	ERICH6-AS1
ENSG00000201558	-1.02917	-3.14643	0.000155634	0.00121397	RNVU1-6
ENSG00000115041	-1.02908	4.3535	5.7e-08	8.94485e-07	KCNIP3
ENSG00000206561	-1.02889	2.36163	6.67e-08	1.0355e-06	COLQ
ENSG00000112541	-1.02847	2.84655	6.38e-08	9.93975e-07	PDE10A
ENSG00000114349	-1.02805	-1.99872	6.56e-06	6.96608e-05	GNAT1
ENSG00000168913	-1.02781	5.96423	5.64e-08	8.87913e-07	ENHO
ENSG00000236289	-1.02756	-2.88985	8.27e-05	0.000683424	GACAT3
ENSG00000153446	-1.02734	4.24173	5.99e-08	9.37731e-07	C16orf89
ENSG00000165730	-1.02704	3.21105	6.4e-08	9.9718e-07	STOX1
ENSG00000171916	-1.02639	-1.511	1.35e-06	1.65476e-05	LGALS9C
ENSG00000107736	-1.02539	3.19348	6.88e-08	1.06376e-06	CDH23
ENSG00000110318	-1.02525	3.20891	6.7e-08	1.03937e-06	CEP126
ENSG00000221986	-1.02469	0.74506	1.19e-07	1.75488e-06	MYBPHL
ENSG00000167880	-1.02437	-1.9526	6.84e-06	7.2218e-05	EVPL
ENSG00000117480	-1.0236	3.614	6.86e-08	1.06241e-06	FAAH
ENSG00000140557	-1.02256	2.24697	8.03e-08	1.22699e-06	ST8SIA2
ENSG00000139915	-1.0223	1.7236	1.09e-07	1.6138e-06	MDGA2
ENSG00000186297	-1.02198	2.27499	8.39e-08	1.27407e-06	GABRA5
ENSG00000203740	-1.02154	-1.87904	4.78e-06	5.23878e-05	METTL11B
ENSG00000137261	-1.02077	2.71084	8.31e-08	1.26495e-06	KIAA0319
ENSG00000135374	-1.02038	-0.628054	4.44e-07	5.94344e-06	ELF5
ENSG00000189196	-1.01993	-2.71748	1.13e-05	0.000114048	LINC00994
ENSG00000179873	-1.01988	-0.572161	4.06e-07	5.45101e-06	NLRP11
ENSG00000201839	-1.01969	-3.27743	0.000598842	0.00402301	SNORD114-3
ENSG00000237928	-1.01951	3.97728	7.48e-08	1.15027e-06	NFIA-AS2
ENSG00000105976	-1.01946	5.65439	7.13e-08	1.1009e-06	MET
ENSG00000130540	-1.01938	3.38127	7.98e-08	1.22337e-06	SULT4A1
ENSG00000105366	-1.01915	4.9931	7.33e-08	1.12814e-06	SIGLEC8
ENSG00000100170	-1.01892	-2.31341	3.86e-05	0.00034669	SLC5A1
ENSG00000160339	-1.01848	-3.03149	0.000384332	0.00271313	FCN2
ENSG00000187922	-1.01847	-2.93427	0.000115468	0.000926622	LCN10
ENSG00000188385	-1.01817	1.71631	1.06e-07	1.57807e-06	JAKMIP3
ENSG00000168903	-1.01688	-2.80161	3.72e-05	0.000335903	BTNL3
ENSG00000112218	-1.01606	1.49642	1.15e-07	1.70205e-06	GPR63
ENSG00000183036	-1.01596	3.29238	9.12e-08	1.37282e-06	PCP4
ENSG00000133878	-1.01428	4.0727	8.8e-08	1.32926e-06	DUSP26
ENSG00000140284	-1.01405	-0.9334	6.47e-07	8.39411e-06	SLC27A2
ENSG00000176988	-1.01399	-3.70202	0.00446197	0.0233745	FMR1NB
ENSG00000157343	-1.01387	1.7237	1.17e-07	1.7255e-06	ARMC12
ENSG00000126861	-1.0137	5.46319	8.53e-08	1.29349e-06	OMG
ENSG00000254266	-1.01247	-2.04087	5.37e-06	5.80104e-05	PKIA-AS1
ENSG00000170745	-1.0121	2.75534	1.02e-07	1.5323e-06	KCNS3
ENSG00000135773	-1.01133	0.835018	1.61e-07	2.32465e-06	CAPN9
ENSG00000010310	-1.01055	0.375143	2.03e-07	2.89047e-06	GIPR
ENSG00000137573	-1.01045	6.13405	9.22e-08	1.38524e-06	SULF1
ENSG00000109107	-1.01004	9.05482	9.22e-08	1.38524e-06	ALDOC
ENSG00000232352	-1.00979	0.249279	2.12e-07	3.00994e-06	SEMA3B-AS1
ENSG00000276476	-1.00894	-2.17174	6.03e-06	6.43454e-05	LINC00540
ENSG00000153558	-1.0089	3.7579	1.03e-07	1.54241e-06	FBXL2
ENSG00000270164	-1.00632	1.36863	1.48e-07	2.14857e-06	LINC01480
ENSG00000260785	-1.00523	-2.30359	5.17e-05	0.000449759	CASC17
ENSG00000197172	-1.00482	-3.10781	0.00022252	0.00166851	MAGEA6
ENSG00000145721	-1.00389	6.17316	1.11e-07	1.64802e-06	LIX1
ENSG00000162687	-1.0036	3.35552	1.21e-07	1.7858e-06	KCNT2
ENSG00000198835	-1.00279	2.70133	1.36e-07	1.98349e-06	GJC2
