# Supplementary material for: synNotch-programmed iPSC-derived NK cells usurp TIGIT and CD73 activities for glioblastoma therapy
Source: Nat Commun. 2024 Mar 1;15:1909. doi: 10.1038/s41467-024-46343-3 (PMC10907695; doi:10.1038/s41467-024-46343-3)
Supplement: Supplementary file 7 — Source Data [file 41467_2024_46343_MOESM7_ESM.xlsx]

## Sheet: Figure 1
Figure 1 e
	CD155 IF Score
	Normal Brain	Astrocytoma	Glioblastoma Multiforme
	2	1	6
	0	1	9
	3	0	3
	3	0	9
	3	0	6
	2	1	6
		1
		1
		6
		6
		6
		2
	CD73 IF Score
	Normal Brain	Astrocytoma	Glioblastoma Multiforme
	1	0	2
	0	1	3
	1	2	2
	1	1	2
	0	1	1
	1	0	2
		1
		1
		3
		2
		2
		0

## Sheet: Figure 2
Figure 2c
	mCherry Percentage (%)
	WT iNK				TIGIT.SynNotch.aCD73 iNK
	1.60333	1.26667	1.53333	2.89333	10.38	35.0333	46.7333	10.2733
	mCherry MFI
	WT iNK				TIGIT.SynNotch.aCD73 iNK
	53.0667	663.333	389.333	108.033	195.333	2660	5038.67	90.9667
Figure 2d
	TIGIT Percentage (%)
	WT iNK					TIGIT.SynNotch.aCD73 iNK
	2.10333	39.9	2.86333	31.1	2.90667	4.87	43.6333	22.5333	20.6333	1.66667
	TIGIT MFI
	WT iNK					TIGIT.SynNotch.aCD73 iNK
	70.2	234	76.6333	224	13.26	71.9333	271.667	152.333	183.667	19.6667
Figure 2e
	Percentage (%)	WT iNK			TIGIT.SynNotch.aCD73 iNK
	CD34+	93.8	60.4667	31.4	86.2	58.4667	78.5
	CD34+CD43+	77.8667	21.9	8.57	69.2333	2.96333	5.56667
	CD34+CD45+	74.8333	13.2667	4.16667	64.5	1.28	7.1
Figure 2g
	Pre-expansion CD56+CD3- Percentage (%)
	WT iNK					TIGIT.SynNotch.aCD73 iNK
	34.5333	1.02	97.5333	0.496667	7.64333	53.3333	1.77333	29.3667	2.01	8.76667
Figure 2h
	Post-expansion CD56+CD3- Percentage (%)
	WT iNK				TIGIT.SynNotch.aCD73 iNK
	94.0333	94.7	85	79.7333	97.2	95.1	94.4667	86.4667
Figure 2i
		Pre-expansion
	Percentage (%)	WT iNK					TIGIT.SynNotch.aCD73 iNK
	CD16	2.93	64.3667	6.00667	85.9333	2.11333	6.37333	52.3667	49.8	64.3667	5.18667
	CD69	48.4333	59.7333	10.3833	56.3	1.50333	40.5667	50.8	43.9667	63.6333	0
	CD158b	3.43667	38.8333	4.84333	35.5333	11.5133	5.99667	34.7	26.5	24.6333	5.18667
	DNAM-1	5.95333	34.2	9.60667	32.5667	0	5.79667	24.2333	7.27667	14.3967	0
	NKG2D	7.08	53.2333	12.4633	63.7	2.21333	3.47667	50.4333	42.7333	66.2	8.5
	NKp30	59.5333	34.1	20.6333	42.2	4.50667	38.0333	13.29	26.6667	22.3	12.4
	4-1BB	3.35333	15.5	9.82	27.7667	6.78667	5.41333	10.49	7.62	7.05333	5.92
	CD57	34.3333	33.9333	77.5	3.7	16.3667	60.9	14.2167	71.5667	4.32667	23.8
	LAG-3	3.15	56.0667	18.2333	55.5333	2.16	13.8667	42.6667	32.2667	50.1	1.75333
	NKG2A	1.76667	2.94333	1.72333	44.4333	44.8667	4.93333	13.6433	3.47	19.2	53.2
	PD-1	0.926667	15.6667	5.23	20.3667	0	2.98333	19.5333	2.53667	8.20333	0
	TIM-3	9.52	9.41333	8.66	27.7667	3.57667	29.9667	12.4833	9.79	3.1	3.83667
Figure 2j
		CD56+CD3- Fold Expansion
	Days	WT iNK			TIGIT.SynNotch.aCD73 iNK
	0	1	1	1	1	1	1
	4	5.83645	1.39363	0.853308	1.0292	0.369173	0.359867
	7	27.4209	3.56522	9.13806	2.6733	1.46617	16.8024
	10	43.3872	8.73657	63.0681	26.6085	2.73496	34.0561
Figure 2k
		Post-expansion
	Percentage (%)	WT iNK				TIGIT.SynNotch.aCD73 iNK
	CD16	10.2267	38.4667	7.91667	12.1667	10.3767	38.3333	18.8333	15.1
	CD69	48.9	94.6333	4.61667	34.7667	54.5667	96.0333	80.2333	31.9
	CD158b	31.1333	39.2333	1.88667	60.8	15.9333	22.2	11.4	28.4667
	DNAM-1	20.2	25.1	15.2333	0.07	19.3667	17	28.3333	0.24
	NKG2D	43.7	73.8667	30.2333	15.7	41.9333	70.2333	70.3	10.2533
	NKp30	70.2667	98.4667	19.1	76.1333	83.7333	94	94.2667	62.1
	4-1BB	5.46	8.33	5.57667	4.98	5.77333	8.49333	4.44333	5.49
	CD57	0.413333	1.93	80.6	0.0533333	2.01	1.11333	18.4	0
	LAG-3	1.76333	23.2333	36.3333	0.423333	1.85333	18.0333	12.8667	0.336667
	NKG2A	66.1333	72.8333	5.05667	94.7	71.7	60.5	34.2	87
	PD-1	0.063	0.666667	8.72667	0.0533333	0.13	0.593333	0.666667	0
	TIM-3	7.74	45.4333	14.2767	0.21	22.1333	52.9667	48.5333	0.0433333
Figure 2l
		Percent viable cells (%)
	Days	WT iNK			TIGIT.SynNotch.aCD73 iNK
	0	100	100	100	100	100	100
	4	94.21	83.78	95.24	88.89	80	97.67
	7	94.8	89.47	87.1	92.68	85.71	93.48
	10	96.91	81.82	84.62	96.69	80	92.68

## Sheet: Figure 3
Figure 3a
		Percent Killing (%)
	E:T Ratio	WT iNK					WT iNK + TIGIT mAb					WT iNK + CD73 mAb					WT iNK + TIGIT mAb + CD73 mAb
	2.5	0.615	12.7733	5.14333	13.14	6.46	0.5	3.64667	3.91	-5.52667	5.28	-0.166667	3.15	7.61667	3.72	4.99	2.02333	5.14333	8.4	4.33	4.7
	5	4.46	20.48	12.5567	19.7533	9.69	8	14.6533	14.1767	10.2333	11.31	6.68333	16.1867	17.3333	22.3133	8.66	23.0933	19.8333	16.4933	30.1833	13.95
	10	5.37667	33.72	14.1567	25.4233	15.56	22.84	25.5433	18.5	12.1533	14.83	12.2533	33.8167	21.6	34.68	22.76	17.1233	39.0367	25.78	47.17	24.82
Figure 3b
	GFP Percentage of mCherry+ Cells (%)
	Unstimulated	GBM43 CD155/CD73KO	GBM43 WT
	3.83	5.83	9.55
	5.79	6.19	9.62
	5.33	4.56	12.3
Figure 3c
		Percent Killing (%)
	E:T Ratio	WT iNK				TIGIT.SynNotch.aCD73 iNK
	5	61.0768	66.6372	60.2824	62.1359	67.6964	68.2259	74.0512	77.4934
	10	55.2515	66.1077	58.9585	58.6937	70.8738	84.3778	69.5499	81.2004
Figure 3d
		Percent Killing (%)
	E:T Ratio	WT iNK			TIGIT.SynNotch.aCD73 iNK
	5	27.3322	25.8592	32.9787	19.4763	21.4403	23.1588
	10	25.6137	26.5957	28.3142	18.9853	18.2488	25.1227
Figure 3e
		Percent Killing (%)
	E:T Ratio	WT iNK			TIGIT.SynNotch.aCD73 iNK
	5	37.7315	37.1759	39.537	35.0926	35.0926	36.2037
	10	38.9815	41.4815	46.3426	41.0648	45.5093	40.5093
Figure 3f
		Percent Killing (%)
	E:T Ratio	WT iNK			TIGIT.SynNotch.aCD73 iNK
	5	37.7032	36.4447	46.9848	37.7032	36.4447	40.0629
	10	43.5239	47.614	56.581	42.58	46.6702	51.075
Figure 3g
		Percent Killing (%)
	E:T Ratio	WT iNK			TIGIT.SynNotch.aCD73 iNK
	5	12.9975	16.3145	20.6634	13.9558	19.4103	23.9803
	10	21.4005	22.9484	26.0442	26.4865	27.5921	30.3931
Figure 3h
		Percent Killing (%)
	E:T Ratio	WT iNK			TIGIT.SynNotch.aCD73 iNK
	5	12.0321	9.94652	13.3155	13.9572	13.1551	13.6364
	10	13.3155	12.3529	14.2781	15.4011	14.1176	17.4866
Figure 3i
		Percent Killing (%)
	E:T Ratio	WT iNK			TIGIT.SynNotch.aCD73 iNK
	5	5.04712	6.14918	8.49704	5.09503	6.77208	8.30538
	10	10.1262	12.3782	16.1636	13.1449	14.5823	17.8406
Figure 3j
		CD107a Percentage (%)
	E:T Ratio	WT iNK			TIGIT.SynNotch.aCD73 iNK
	5	12.1	15.6	10.7	17.1	13.5	14
	10	4.33	6.11	7.94	12.3	14.1	10.5
	Unstimulated	8.97	12.8	3.05	5.01	4.13	6.01
Figure 3l
		IFNg Percentage (%)
	E:T Ratio	WT iNK			TIGIT.SynNotch.aCD73 iNK
	5	4.47	6.02	3.91	6.07	5.19	6.75
	10	2.7	2.77	2.76	4.12	5.02	4.14
	Unstimulated	0.38	0.25	0.59	2.26	2.25	1.85
Figure 3m
		TNFa Concentration (pg/mL)
	E:T Ratio	WT iNK			TIGIT.SynNotch.aCD73 iNK
	5	26.1492	3.978	4.85454	47.5326	49.1816	22.0346
	10	13.2211	39.5175	45.8987	15.6168	24.7571	41.0891
	Unstimulated	1.02475	10.935	0.072895	0.051238	0.546752	0.003645

## Sheet: Figure 4
Figure 4b
		Bioluminescence Intensity (photons/s)
	Days Post Tumor Implant	CD155 mAb + CD73 mAb					CD155 mAb				CD73 mAb					PBS control
	4	12200	20900	14400	11300	16600	14300	14100	17100	13400	12100	19100	15600	18300	10600	18400	11200	17000	13700
	18	18600	26000	21100	23000	22500	18900	28200	22000	23100	18000	28300	23600	18800	18100	22200	24700	26700	14000
	24	13000	10900	17000	16000	13100	15500	20000	20600	18300	21500	13400	18500	17400	21200	20900	21500	17400	22700
Figure 4c
		Bodyweight (g)
	Days Post Tumor Implant	CD155 mAb + CD73 mAb					CD155 mAb				CD73 mAb					PBS control
	4	20.5	19.9	19.1	18.2	19.3	18.6	18.7	18.7	20	20.6	18.5	19.3	20.8	20.6	19	21	22	20.7
	18	23.1	20.6	19.3	18.1	19.7	19.3	19.3	19.6	20.6	22.6	18.8	19.1	21.5	20.9	21	21.9	23	21.1
	24	23	20.7	18.9	18.2	20.5	20.4	19.9	21.3	21	23.3	19.3	19.8	21.3	21	20.7	21.6	24	21.7
Figure 4d
	CD3+ Cells/Frame
	PBS	CD155 mAb	CD73 mAb	CD155 mAb + CD73 mAb
	5	3	5	10
	5	3	3	8
	1	3	8	21
	4	1	4	8
Figure 4e
	CD3+PD-1+ Cells/Frame
	PBS	CD155 mAb	CD73 mAb	CD155 mAb + CD73 mAb
	1	0	1	1
	0	1	0	1
	1	0	2	2
	1	1	1	1
Figure 4f
	NKp46+ Cells/Frame
	PBS	CD155 mAb	CD73 mAb	CD155 mAb + CD73 mAb
	17	15	28	60
	14	14	19	37
	21	30	26	41
	28	14	33	36
Figure 4g
	NKp46+GzB+ Cells/Frame
	PBS	CD155 mAb	CD73 mAb	CD155 mAb + CD73 mAb
	17	14	26	57
	14	13	17	37
	20	27	24	39
	27	13	30	36
Figure 4h																												Male														Female
		Percentage of CD45+ Cells (%)																										Percentage of CD45+ Cells (%)														Percentage of CD45+ Cells (%)
	Immune Cell Subset	PBS control						CD155 mAb						CD73 mAb						CD155 mAb + CD73 mAb							Immune Cell Subset	PBS control			CD155 mAb			CD73 mAb			CD155 mAb + CD73 mAb				Immune Cell Subset	PBS control			CD155 mAb			CD73 mAb
	NK Cells	0.7	0.86	0.66	0.38	0.36	0.33	0.78	0.72	0.71	0.58	0.55	0.55	1.32	1.4	1.37	1.17	1.19	1.07	0.72	0.71	0.67	1.39	1.28	1.35		NK Cells	0.7	0.86	0.66	0.78	0.72	0.71	1.32	1.4	1.37	0.72	0.71	0.67		NK Cells	0.38	0.36	0.33	0.58	0.55	0.55	1.17	1.19
	Neutrophils	3.8	3.6	3.27	0.56	0.68	0.55	3.29	3.42	3.22	0.63	0.71	0.58	3.82	4.16	3.64	2.34	2.38	2.25	4.25	4.34	4.36	2.98	3.07	2.59		Neutrophils	3.8	3.6	3.27	3.29	3.42	3.22	3.82	4.16	3.64	4.25	4.34	4.36		Neutrophils	0.56	0.68	0.55	0.63	0.71	0.58	2.34	2.38
	Total T Cells	25.5	25.1	25.7	29.6	29.1	29.1	31.9	30.9	30.9	54.7	53.8	54.4	22.7	21.8	23	29.2	29.2	29.3	23.9	23.6	23.3	30.2	29.5	30.8		Total T Cells	25.5	25.1	25.7	31.9	30.9	30.9	22.7	21.8	23	23.9	23.6	23.3		Total T Cells	29.6	29.1	29.1	54.7	53.8	54.4	29.2	29.2
	CD4+ T Cells	51.5	50.5	52.6	53.4	53.5	52.8	50.6	51.4	50.9	54.9	54.1	54.4	55.1	54.7	56.2	56.4	55.8	57.1	49.8	49.1	50	47.5	48	47.8		CD4+ T Cells	51.5	50.5	52.6	50.6	51.4	50.9	55.1	54.7	56.2	49.8	49.1	50		CD4+ T Cells	53.4	53.5	52.8	54.9	54.1	54.4	56.4	55.8
	CD8+ T Cells	41.8	42.9	40.8	39.7	39.3	39.9	42.3	41.4	42.1	40.3	41.1	40.5	37.2	38	36	37.3	37.6	36.6	42.4	43.1	42.7	45.9	45.8	46.2		CD8+ T Cells	41.8	42.9	40.8	42.3	41.4	42.1	37.2	38	36	42.4	43.1	42.7		CD8+ T Cells	39.7	39.3	39.9	40.3	41.1	40.5	37.3	37.6
	M1 Macrophages	0.42	0.32	0.31	0.079	0.095	0.048	0.28	0.42	0.42	0.19	0.14	0.21	0.8	0.77	0.63	0.62	0.7	0.61	0.47	0.45	0.42	0.47	0.59	0.36		M1 Macrophages	0.42	0.32	0.31	0.28	0.42	0.42	0.8	0.77	0.63	0.47	0.45	0.42		M1 Macrophages	0.079	0.095	0.048	0.19	0.14	0.21	0.62	0.7
	M2 Macrophages	0.43	0.45	0.49	0.061	0.068	0.077	0.25	0.27	0.21	0.032	0.041	0.032	0.44	0.41	0.36	0.12	0.12	0.1	0.35	0.34	0.34	0.3	0.39	0.28		M2 Macrophages	0.43	0.45	0.49	0.25	0.27	0.21	0.44	0.41	0.36	0.35	0.34	0.34		M2 Macrophages	0.061	0.068	0.077	0.032	0.041	0.032	0.12	0.12
Figure 4i																												Male														Female
		Percentage of CD56+CD3- NK cells (%)																										Percentage of CD56+CD3- NK cells (%)														Percentage of CD56+CD3- NK cells (%)
	Marker	PBS control						CD155 mAb						CD73 mAb						CD155 mAb + CD73 mAb							Marker	PBS control			CD155 mAb			CD73 mAb			CD155 mAb + CD73 mAb				Marker	PBS control			CD155 mAb			CD73 mAb
	4-1BB	4.2	3.33	6.9	4.63	3.37	4.6	9.15	6.77	8.12	1.85	4.37	3.03	10.3	11.9	12.5	9.24	14.8	8.61	9.21	13.9	4.05	7.43	12.2	12.2		4-1BB	4.2	3.33	6.9	9.15	6.77	8.12	10.3	11.9	12.5	9.21	13.9	4.05		4-1BB	4.63	3.37	4.6	1.85	4.37	3.03	9.24	14.8
	CD16/32	20.2	23.3	21.6	10.2	10.1	10.3	20.7	21.9	17.9	33.3	37.2	35.8	45.4	41	41.2	33.6	38.5	35.9	27.3	30.7	29.7	23.2	22.6	22.1		CD16/32	20.2	23.3	21.6	20.7	21.9	17.9	45.4	41	41.2	27.3	30.7	29.7		CD16/32	10.2	10.1	10.3	33.3	37.2	35.8	33.6	38.5
	LAG-3	5.04	7.33	6.03	1.85	1.12	2.3	4.75	5.58	4.27	7.41	2.73	6.67	9.92	6.72	8.04	3.78	5.33	7.66	3.81	5.33	2.7	3.72	4.17	4.97		LAG-3	5.04	7.33	6.03	4.75	5.58	4.27	9.92	6.72	8.04	3.81	5.33	2.7		LAG-3	1.85	1.12	2.3	7.41	2.73	6.67	3.78	5.33
	PD-1	2.52	6	6.9	4.63	4.49	5.75	6.44	5.98	5.13	10.2	10.9	9.09	17.2	12.7	13.8	10.9	11.9	11	11.1	7.79	10.8	9.29	11.8	11		PD-1	2.52	6	6.9	6.44	5.98	5.13	17.2	12.7	13.8	11.1	7.79	10.8		PD-1	4.63	4.49	5.75	10.2	10.9	9.09	10.9	11.9
																												Male														Female
		Percentage of CD56-CD3+ T cells (%)																										Percentage of CD56-CD3+ T cells (%)														Percentage of CD56-CD3+ T cells (%)
	Marker	PBS control						CD155 mAb						CD73 mAb						CD155 mAb + CD73 mAb							Marker	PBS control			CD155 mAb			CD73 mAb			CD155 mAb + CD73 mAb				Marker	PBS control			CD155 mAb			CD73 mAb
	LAG-3	11.8	13.4	13.1	11.8	11.2	12.2	12.1	12.6	12.7	9.34	9.34	9.47	11.5	11.6	10.6	9.66	10.1	10.1	9.01	9.45	10.4	12.4	12.1	11		LAG-3	11.8	13.4	13.1	12.1	12.6	12.7	11.5	11.6	10.6	9.01	9.45	10.4		LAG-3	11.8	11.2	12.2	9.34	9.34	9.47	9.66	10.1
	PD-1	14.6	14.6	14.8	11.3	11.8	11.2	12.4	12.2	12.6	15.8	16.4	15.9	20.5	20.3	18.7	15.1	16.2	16.2	13.4	13.6	13.2	17.7	17	17.5		PD-1	14.6	14.6	14.8	12.4	12.2	12.6	20.5	20.3	18.7	13.4	13.6	13.2		PD-1	11.3	11.8	11.2	15.8	16.4	15.9	15.1	16.2
[truncated: 4 more columns]

## Sheet: Figure 5
Figure 5c-d
		Bioluminescence Intensity
	Days after first tumor implant	PBS control					WT iNK					TIGIT.SynNotch.aCD73 iNK
	0	0	0	0	0	0	0	0	0	0	0	0	0	0	0	0
	6	149000	94700	527000	36700	314000	805000	86000	100000	153000	143000	69100	276000	133000	34700	110000
	9	315000	339000	298000	140000	352000	170000	233000	672000	286000	179000	125000	292000	180000	220000	130000
	13	95300	567000	690000	144000	526000	3190000	360000	493000	679000	530000	66400	572000	136000	245000	192000
	16	547000	4640000	1360000	186000	1130000	6340000	1190000	1750000	3770000	597000	65000	225000	104000	233000	465000
	20	767000	3620000	12300000	164000	335000	7650000	1400000	2960000	6960000	1750000	157000	2400000	310000	732000	420000
	24	202000	14400000	52700000	220000	2360000	34900000	3640000	11500000	26700000	10400000	391000	2220000	718000	1960000	2070000
Figure 5e
		Bodyweight (g)
	Days after first tumor implant	PBS control					WT iNK					TIGIT.SynNotch.aCD73 iNK
	16	29.3	22.4	26.7	24.2	27.8	31.2	30.4	30.8	24.6	25.4	30.5	29.6	29	23.3	31
	20	28.5	23.4	25.6	24.5	27.5	30.1	30.1	31.2	23.4	24.6	29.7	27.8	28.4	30.2	23
	24	28.9	23.1	25.2	24.4	27.6	27.8	29.1	30.2	21.7	21.9	28.2	27.8	26.4	23.3	29.5
	27	28.2	22.2	22.8	23.4	27.9	25.5	28.1	29.9	20.7	21	28.7	27.6	27.2	23	29.1
	30	28.2	18.9	21.8	24.1	27.6	22.8	28.7	27.2	18.6	18.7	28.5	27.4	27.5	23.3	29.5
	34	28.5	17.1	19.8	24.8	27.9		28.2	21.5	15.6	16.1	29.1	27.6	27.5	23.4	29.5
Figure 5f
		Probability of Survival
	Days after tumor implant	PBS control	WT iNK	TIGIT.SynNotch.aCD73 iNK
	47			1
	48			0
	47			1
	40			1
	48			0
	47			1
	44	1
	34	1
	34	1
	34	1
	44	1
	44	1
	34		1
	39		1
	36		1
	34		1
	34		1
	47		1

## Sheet: Figure 6
Figure 6b
	GzB+ Cells/Frame
	PBS	WT iNK	TIGIT.SynNotch.aCD73 iNK
	0	4	7
	0	5	4
	0	1	11
	0	5	10
Figure 6d
	NKp46+ Cells/Frame
	PBS	WT iNK	TIGIT.SynNotch.aCD73 iNK
	0	1	2
	0	0	1
	0	0	2
	0	1	1
Figure 6f
	CD73 IHC Score
	PBS	WT iNK	TIGIT.SynNotch.aCD73 iNK
	9	9	1
	9	6	6
	9	9	4
	6	6	1
Figure 6h
	CD155 IHC Score
	PBS	WT iNK	TIGIT.SynNotch.aCD73 iNK
	6	9	3
	6	6	3
	9	9	3
	9	6	3
Figure 6i															Male										Female
	Tumor weight (g)														Tumor weight (g)										Tumor weight (g)
	PBS control	WT iNK	aCD73 iNK	TIGIT.SynNotch iNK	TIGIT.SynNotch.aCD73 iNK										PBS control	WT iNK	aCD73 iNK	TIGIT.SynNotch iNK	TIGIT.SynNotch.aCD73 iNK						PBS control	WT iNK	aCD73 iNK	TIGIT.SynNotch iNK	TIGIT.SynNotch.aCD73 iNK
	1.5	1.8	1.5	1.2	0.4										2.2	1.5	1.6	1.3	0.5						1.5	1.8	1.5	1.2	0.4
	2.1	1.5	1.4	1.2	0.5										2.4	2.3	1.3	1.2	0.6						2.1	1.5	1.4	1.2
	2.2	1.5	1.6	1.3	0.6
	2.4	2.3	1.3	1.2
Figure 6j															Male										Female
	NK infiltration (cells/g tumor)														NK infiltration (cells/g tumor)										NK infiltration (cells/g tumor)
	WT iNK	aCD73 iNK	TIGIT.SynNotch iNK	TIGIT.SynNotch.aCD73 iNK											WT iNK	aCD73 iNK	TIGIT.SynNotch iNK	TIGIT.SynNotch.aCD73 iNK							WT iNK	aCD73 iNK	TIGIT.SynNotch iNK	TIGIT.SynNotch.aCD73 iNK
	55.5556	106.667	116.667	650											200	0	184.615	440							55.5556	106.667	116.667	440
	120	57.1429	250	440											95.6522	169.231	16.6667	166.667							120	57.1429	250	166.667
	200	0	184.615	166.667
	95.6522	169.231	16.6667
Figure 6k																Male										Female
		Fold MFI														Fold MFI										Fold MFI
	Marker	WT iNK			aCD73 iNK			TIGIT.SynNotch iNK			TIGIT.SynNotch.aCD73 iNK				Marker	WT iNK		aCD73 iNK		TIGIT.SynNotch iNK		TIGIT.SynNotch.aCD73 iNK			Marker	WT iNK	aCD73 iNK	TIGIT.SynNotch iNK	TIGIT.SynNotch.aCD73 iNK
	CD158e1	3.82703	0.0108108	4.45946	5.90811	8.37838	7.56757	4.53514	9.36216	4.6	4.17838	4.49189	4.15676		CD158e1	0.0108108	4.45946	8.37838	7.56757	9.36216	4.6	4.49189	4.15676		CD158e1	3.82703	5.90811	4.53514	4.17838
	DNAM-1	10.9729	10.1705	8.80233	23.345	3.6124	15.6977	7.26357	16.2248	7.53488	8.82171	13.2868	10.8062		DNAM-1	10.1705	8.80233	3.6124	15.6977	16.2248	7.53488	13.2868	10.8062		DNAM-1	10.9729	23.345	7.26357	8.82171
	TIGIT	35.3523	20.2228	5.8601	41.3627	14.5233	20.5855	4.25907	8.56477	15.456	9.70466	26.3886	20.5855		TIGIT	20.2228	5.8601	14.5233	20.5855	8.56477	15.456	26.3886	20.5855		TIGIT	35.3523	41.3627	4.25907	9.70466
	NKG2D	2.61852	5.2963	-0.240741	7.44444	1.14074	0.474074	0.0444444	5.59259	1.18889	0.377778	3.51852	1.80741		NKG2D	5.2963	-0.240741	1.14074	0.474074	5.59259	1.18889	3.51852	1.80741		NKG2D	2.61852	7.44444	0.0444444	0.377778
	NKp30	2.14697	18.464	19.8761	43.9971	14.8617	8.08934	25.3804	14.8617	7.80115	16.7637	7.7147	24.804		NKp30	18.464	19.8761	14.8617	8.08934	14.8617	7.80115	7.7147	24.804		NKp30	2.14697	43.9971	25.3804	16.7637
	CD57	8.27136	6.21106	13.8241	8.17085	5.98492	4.35176	5.60804	5.55779	3.07035	0.484925	7.64322	0.678392		CD57	6.21106	13.8241	5.98492	4.35176	5.55779	3.07035	7.64322	0.678392		CD57	8.27136	8.17085	5.60804	0.484925
	PD-1	18.2964	41.3834	46.83	21.5336	19.8221	40.8103	14.8735	14.3281	18.2174	11.1344	16.2372	18.3399		PD-1	41.3834	46.83	19.8221	40.8103	14.3281	18.2174	16.2372	18.3399		PD-1	18.2964	21.5336	14.8735	11.1344
	LAG-3	1.27273	2.52273	3.57792	2.45779	2.7987	0.883117	2.29545	1.74351	-0.0616883	1.67857	-0.436688	2.03571		LAG-3	2.52273	3.57792	2.7987	0.883117	1.74351	-0.0616883	-0.436688	2.03571		LAG-3	1.27273	2.45779	2.29545	1.67857
	TIM-3	11.98	23.6726	34.4298	30.0646	20.1537	8.88419	17.3252	14.4076	4.27394	12.9822	4.78619	15.9889		TIM-3	23.6726	34.4298	20.1537	8.88419	14.4076	4.27394	4.78619	15.9889		TIM-3	11.98	30.0646	17.3252	12.9822
	NKG2A	-0.15822	6.41656	6.6885	2.18912	3.69716	7.99876	3.67244	1.49691	2.88133	2.733	2.91842	2.75773		NKG2A	6.41656	6.6885	3.69716	7.99876	1.49691	2.88133	2.91842	2.75773		NKG2A	-0.15822	2.18912	3.67244	2.733
	4-1BB	16.1508	44.9196	57.608	42.1809	26.8291	43.2864	17.1809	36.5025	22.1055	16	9.1407	12.9347		4-1BB	44.9196	57.608	26.8291	43.2864	36.5025	22.1055	9.1407	12.9347		4-1BB	16.1508	42.1809	17.1809	16
Figure 6l																Male										Female
		Percentage (%)														Percentage (%)										Percentage (%)
		WT iNK			aCD73 iNK			TIGIT.SynNotch iNK			TIGIT.SynNotch.aCD73 iNK					WT iNK		aCD73 iNK		TIGIT.SynNotch iNK		TIGIT.SynNotch.aCD73 iNK				WT iNK	aCD73 iNK	TIGIT.SynNotch iNK	TIGIT.SynNotch.aCD73 iNK
	CD158e1	88.9	46.7	72.7	87.5	75	90.9	72.4	57.1	73.3	84.6	80	72.7		CD158e1	46.7	72.7	75	90.9	57.1	73.3	80	72.7		CD158e1	88.9	87.5	72.4	84.6
	DNAM-1	100	86.7	72.7	100	75	100	82.8	100	93.3	100	100	90.9		DNAM-1	86.7	72.7	75	100	100	93.3	100	90.9		DNAM-1	100	100	82.8	100
	TIGIT	77.8	53.3	27.3	87.5	50	63.6	34.5	42.9	46.7	38.5	60	54.5		TIGIT	53.3	27.3	50	63.6	42.9	46.7	60	54.5		TIGIT	77.8	87.5	34.5	38.5
	NKG2D	0	13.3	9.09	12.5	0	0	0	0	0	0	0	0		NKG2D	13.3	9.09	0	0	0	0	0	0		NKG2D	0	12.5	0	0
	NKp30	44.4	66.7	54.5	100	75	63.6	82.8	71.4	53.3	61.5	60	100		NKp30	66.7	54.5	75	63.6	71.4	53.3	60	100		NKp30	44.4	100	82.8	61.5
	CD57	0	11.8	50	14.3	0	0	4	14.3	18.8	0	9.52	0		CD57	11.8	50	0	0	14.3	18.8	9.52	0		CD57	0	14.3	4	0
	PD-1	100	94.1	100	92.9	100	100	100	100	93.8	82.4	90.5	90		PD-1	94.1	100	100	100	100	93.8	90.5	90		PD-1	100	92.9	100	82.4
	LAG-3	0	5.88	0	7.14	0	0	4	0	0	0	0	10		LAG-3	5.88	0	0	0	0	0	0	10		LAG-3	0	7.14	4	0
	TIM-3	100	82.4	100	92.9	66.7	100	80	85.7	50	70.6	47.6	85		TIM-3	82.4	100	66.7	100	85.7	50	47.6	85		TIM-3	100	92.9	80	70.6
	NKG2A	-0.15822	6.41656	6.6885	2.18912	3.69716	7.99876	3.67244	1.49691	2.88133	2.733	2.91842	2.75773		NKG2A	6.41656	6.6885	3.69716	7.99876	1.49691	2.88133	2.91842	2.75773		NKG2A	-0.15822	2.18912	3.67244	2.733
	4-1BB	100	100	100	92.9	100	100	100	100	93.8	82.4	90.5	90		4-1BB	100	100	100	100	100	93.8	90.5	90		4-1BB	100	92.9	100	82.4

## Sheet: Figure S3
Figure S3
		CD155 Fold MFI
	GBM43 WT	32.255	33.0936	33.6394
	GBM43 CD155KO	0.456175	0.464143	0.442231
	GBM43 CD73KO	44.8247	45.251	45.0359
	GBM43 CD155/CD73KO	0.466135	0.488048	0.488048
	GBM10	49.943	50.0601	50.4114
	SJ-GBM2	35.2582	48.7782	48.7782
	U87MG	115.086	121	120.138
	GL261	144.187	121.915	146.08
		CD73 Fold MFI
	GBM43 WT	7.35657	7.90239	7.55378
	GBM43 CD155KO	15.4343	15.7092	15.0319
	GBM43 CD73KO	0.23506	0.24502	0.24502
	GBM43 CD155/CD73KO	0.388446	0.390438	0.394422
	GBM10	8.8038	9.19304	9.12025
	SJ-GBM2	0.352727	0.394545	0.394545
	U87MG	61.2802	62.2802	61.2802
	GL261	2.15727	1.97626	1.95846

## Sheet: Figure S4
Figure S4
		Fold Expansion
	Days	GBM43 WT			GBM43 CD73 KO			GBM43 CD155 KO			GBM43 CD155/CD73 KO
	1	1.15179	0.950893	0.897321	0.764706	1.08824	1.14706	1.04795	0.863014	1.08904	0.800797	1.19522	1.00398
	2	1.15179	1.39286	1.24554	2.13235	1.94118	1.16176	1.31507	1.29452	1.0274	2.10359	2.33068	0.920319
	3	2.07589	2.30357	2.08929	2.52941	2.55882	2.39706	2.07534	1.56164	1.74658	3.22709	2.79681	1.75697
	4	3.04018	3.72321	2.78571	4.33824	5.19118	5.04412	3.08219	3.12329	3.18493	5.18725	10.9602	7.31474
	6	8.86607	5.77232		15.2206	14.7941		12.4932	7.23288	3.43151	11.6892	15.2032	14.9761

## Sheet: Figure S5
Figure S5
	Percent mCherry+GAL4+ NK cells (%)
	WT PNK	TIGIT.SynNotch.aCD73 PNK
	5.56	21.8
	9.76	30.1
	0	28.3

## Sheet: Figure S8
Figure S8
		Percent Killing (%)
	E:T Ratio	WT iNK			TIGIT.SynNotch.aCD73 iNK
	5	11.6408	12.0574	16.7785	12.1962	12.7517	15.1122
	10	15.8759	13.932	17.6811	17.5422	17.7505	14.6262

[truncated: 6 more sheets: Figure S9, Figure S11, Figure S13, Figure S14, Figure S15, Figure S16]
